# Supplementary material for: Electrophysiological properties of mouse and epitope-tagged human cardiac sodium channel Na v1.5 expressed in HEK293 cells
Source: F1000Res. 2013 Apr 5;2:48. Originally published 2013 Feb 13. [Version 2] doi: 10.12688/f1000research.2-48.v2 (PMC3869486; doi:10.12688/f1000research.2-48.v2)
Supplement: Raw data from sodium current recordings obtained from untagged human and mouse sodium channels (Nav1.5) expressed in HEK293 cells. — For each channel type the cells are numbered starting from 1. For the sake of similar conditions (cells from the same passage, recordings on the same day, same solution aliquots), new cells have been recorded for the tag study. There are two sheets per channel type: one with data from the current voltage (I/V) activation, together with the steady-state inactivation (SSI) protocol; and a second one with data obtained with the onset of slow inactivation (OSI) and the recovery from inactivation (RFI) protocol. For some cells, only some of the protocols have been applied (thus non-continuous cell numbering in some OSI/RFI sheets). All measured voltages are given in mV; cell capacitance was measured in pF. Note that the cells transfected with untagged hNav1.5 used for comparison with mNav1.5 are not the same as in the study with different tags. See Figure 2 and 4 for information about the applied protocols. [file f1000research-2-1309-s0000.tgz › Copy_of_raw_hNav1_5_mNav1_5.xlsx]

## Sheet: hNav1.5 (IV,activation,SSI)
I/V-protocol and activation
Cell number	1	2	3	4	5	6	7	8	9	10	11	12	13	14	15	16	17	18	19	20	21	22
Cell capacitance (pF)	16	30	13	13	5	13	30	13	17	12	15	23	17	13	12	22	11	16	10	15	13	14
Voltage (mV)
-80	-14.0381	11.5967	4.27246	10.9863	3.05176	0	5.49316	7.93457	7.32422	-9.76562	-53.1006	-40.2832	-45.7764	-40.2832	-12.8174	-41.5039	-26.2451	-23.1934	-51.2695	-49.4385	-56.1523	-59.2041
-75	-7.32422	10.9863	3.66211	11.5967	7.93457	-2.44141	7.32422	6.10352	4.27246	-5.49316	-48.8281	-37.8418	-30.5176	-36.0107	-8.54492	-37.8418	-20.752	-19.5312	-45.7764	-45.166	-49.4385	-52.4902
-70	-7.93457	11.5967	4.27246	10.9863	9.76562	4.27246	9.15527	10.9863	12.207	-6.10352	-44.5557	-34.79	-15.8691	-32.3486	-7.32422	-31.7383	-18.9209	-12.8174	-40.8936	-42.1143	-48.8281	-49.4385
-65	-1.83106	12.8174	7.32422	12.207	6.71387	4.88281	9.76562	12.207	12.207	-7.93457	-38.4521	-54.9316	-9.15527	-29.9072	-4.27246	-29.2969	-18.3105	-10.9863	-41.5039	-37.8418	-40.8936	-41.5039
-60	-7.93457	14.0381	9.15527	3.05176	9.76562	10.9863	9.15527	13.4277	7.32422	-4.27246	-38.4521	-31.1279	-1.83106	-23.8037	-6.10352	-25.0244	-20.1416	-9.76562	-37.8418	-35.4004	-36.0107	-42.7246
-55	-15.8691	14.6484	4.88281	-10.376	4.27246	7.93457	9.15527	10.376	6.71387	-6.10352	-32.3486	-32.3486	0	-28.0762	-7.32422	-31.1279	-34.1797	-10.376	-53.7109	-37.8418	-40.2832	-43.9453
-50	-64.0869	1.2207	-5.49316	-34.1797	-13.4277	-0.610352	-7.93457	-3.66211	-17.7002	-23.8037	-36.6211	-48.8281	-9.15527	-42.1143	-19.5312	-44.5557	-90.332	-16.4795	-120.239	-58.5938	-53.1006	-57.9834
-45	-233.765	-29.9072	-42.1143	-123.901	-67.1387	-34.79	-64.6973	-76.9043	-108.032	-114.746	-61.6455	-136.108	-42.1143	-87.2803	-51.8799	-155.64	-281.982	-102.539	-315.552	-115.967	-128.784	-127.563
-40	-723.267	-153.809	-203.857	-499.878	-268.555	-149.536	-265.503	-253.906	-435.181	-332.031	-156.25	-410.156	-131.226	-222.168	-144.653	-580.444	-892.944	-371.704	-833.13	-391.235	-350.952	-327.759
-35	-1890.87	-512.695	-581.665	-1730.35	-766.602	-493.774	-749.512	-592.651	-1402.59	-842.896	-358.887	-1294.56	-353.394	-530.396	-355.225	-1855.47	-2114.87	-1162.11	-1708.98	-1130.98	-928.345	-813.599
-30	-2966.31	-1160.89	-1127.93	-3760.99	-1419.68	-1038.21	-1749.27	-1195.07	-3198.85	-1393.43	-554.81	-2612.3	-722.656	-880.737	-610.962	-2841.8	-3171.39	-2329.1	-2737.43	-2229	-1762.08	-1471.56
-25	-3543.7	-1668.7	-1661.38	-4708.86	-1851.81	-1478.88	-2506.1	-1730.35	-4281.62	-1875.61	-744.019	-3347.78	-1081.54	-1295.17	-820.923	-3118.9	-3685.3	-3240.97	-3431.4	-2780.15	-2323.61	-2042.85
-20	-3708.5	-1905.52	-2042.24	-4970.7	-2061.77	-1741.94	-2893.07	-2076.42	-4702.76	-2031.86	-807.495	-3695.68	-1322.63	-1489.26	-980.835	-3267.21	-3858.64	-3629.76	-3690.8	-3085.94	-2547	-2249.76
-15	-3801.88	-1959.84	-2153.93	-4972.53	-2122.19	-1882.32	-2993.77	-2379.76	-4826.05	-2122.8	-836.182	-3739.62	-1455.08	-1598.51	-1093.14	-3202.51	-3844.6	-3710.94	-3775.02	-3118.9	-2619.02	-2322.39
-10	-3684.08	-1918.95	-2232.06	-4831.54	-2069.7	-1846.92	-2982.79	-2407.23	-4725.95	-2105.71	-819.092	-3610.23	-1505.74	-1636.96	-1090.7	-3049.93	-3663.33	-3709.11	-3712.16	-3043.21	-2559.81	-2283.94
-5	-3465.58	-1838.99	-2131.96	-4603.88	-1958.62	-1761.47	-2871.09	-2316.28	-4565.43	-1984.86	-758.057	-3482.67	-1510.01	-1610.72	-1086.43	-2859.5	-3471.68	-3555.3	-3507.08	-2855.83	-2462.16	-2145.39
0	-3240.36	-1665.04	-2024.54	-4223.63	-1828	-1654.05	-2708.74	-2168.58	-4253.54	-1829.22	-700.073	-3222.66	-1434.94	-1542.97	-1015.01	-2630	-3235.47	-3294.68	-3267.82	-2657.47	-2311.4	-2023.32
5	-2977.29	-1499.02	-1884.77	-3916.63	-1668.7	-1484.38	-2481.69	-1975.1	-3923.95	-1681.52	-616.455	-2990.11	-1351.32	-1455.69	-933.838	-2380.98	-2970.58	-3020.02	-2993.16	-2424.32	-2109.38	-1824.34
10	-2698.97	-1329.96	-1702.27	-3525.39	-1481.93	-1330.57	-2247.31	-1799.93	-3587.04	-1491.7	-532.227	-2692.87	-1204.83	-1316.53	-816.04	-2120.36	-2677.61	-2727.05	-2689.21	-2158.81	-1895.14	-1641.24
15	-2357.79	-1134.64	-1508.18	-3131.71	-1303.1	-1142.58	-1976.32	-1574.1	-3197.02	-1280.52	-432.739	-2384.03	-1052.86	-1149.29	-727.539	-1822.51	-2360.23	-2368.77	-2398.68	-1881.71	-1644.29	-1404.42
20	-2044.68	-957.031	-1314.09	-2695.31	-1080.32	-961.304	-1716.92	-1331.79	-2796.63	-1083.37	-343.628	-2056.27	-885.62	-996.704	-607.3	-1558.23	-2031.86	-2019.65	-2045.9	-1616.82	-1384.28	-1172.49
25	-1738.28	-745.85	-1088.87	-2296.14	-893.555	-775.757	-1434.94	-1088.87	-2372.44	-883.789	-256.958	-1741.33	-726.318	-827.637	-484.009	-1278.69	-1706.54	-1687.01	-1684.57	-1347.66	-1134.03	-972.9
30	-1386.11	-566.406	-881.348	-1889.04	-681.152	-571.289	-1150.51	-857.544	-1968.99	-675.659	-162.964	-1429.44	-556.03	-651.855	-361.328	-1017.46	-1375.12	-1345.83	-1334.23	-1043.09	-880.127	-738.525
35	-1083.37	-376.587	-687.256	-1470.95	-491.333	-380.859	-873.413	-593.872	-1520.39	-460.205	-76.2939	-1100.46	-389.404	-487.061	-254.517	-745.85	-1068.12	-997.314	-1003.42	-792.236	-647.583	-506.592
40	-758.057	-220.337	-454.102	-1040.65	-299.072	-207.52	-609.741	-367.432	-1087.04	-251.465	0.610352	-804.443	-233.154	-299.683	-134.888	-474.854	-746.46	-662.842	-639.648	-510.254	-391.846	-280.151
Steady-state inactivation
Cell number	1	2	3	4	5	6	7	8	9	10	11	12	13	14	15	16	17	18	19	20	21	22
Cell capacitance (pF)	16	30	13	13	5	13	30	13	17	12	15	23	17	13	12	22	11	16	10	15	13	14
Voltage (mV)
-120	-3815.92	-1973.88	-2243.04	-5111.69	-2167.36	-1881.71	-3064.58	-2435.91	-4920.04	-2130.74	-832.52	-3784.79	-1599.12	-1668.09	-1096.19	-3295.29	-3900.76	-3724.37	-3828.74	-3125	-2650.15	-2313.84
-115	-3756.1	-1960.45	-2240.6	-5048.83	-2194.82	-1890.87	-3012.7	-2435.91	-4963.99	-2161.87	-871.582	-3745.73	-1655.27	-1655.27	-1111.45	-3258.67	-3877.56	-3732.3	-3823.85	-3120.73	-2676.39	-2327.88
-110	-3761.6	-1949.46	-2214.36	-5056.15	-2189.94	-1936.04	-3067.63	-2471.31	-4973.14	-2128.3	-872.803	-3753.66	-1624.15	-1648.56	-1130.37	-3258.67	-3879.39	-3747.56	-3828.12	-3119.51	-2664.18	-2337.65
-105	-3735.96	-1943.97	-2238.77	-5048.22	-2186.89	-1898.19	-3064.58	-2439.58	-4882.81	-2146.61	-855.713	-3740.84	-1607.67	-1669.31	-1132.81	-3234.25	-3840.94	-3762.82	-3854.37	-3107.91	-2675.17	-2310.18
-100	-3728.03	-1992.8	-2223.51	-5087.89	-2196.66	-1931.76	-3031.01	-2426.76	-4911.5	-2152.1	-844.727	-3754.27	-1551.51	-1647.95	-1133.42	-3294.07	-3891.6	-3719.48	-3773.8	-3087.16	-2672.73	-2346.8
-95	-3668.82	-1967.16	-2167.36	-4997.56	-2114.87	-1900.63	-2988.28	-2425.54	-4879.15	-2124.63	-820.312	-3729.86	-1444.7	-1632.08	-1090.7	-3262.94	-3803.71	-3703.61	-3629.15	-3101.81	-2651.98	-2301.64
-90	-3531.49	-1959.23	-2142.33	-5079.35	-2028.81	-1877.44	-2924.19	-2375.49	-4644.78	-2094.73	-804.443	-3662.11	-1279.3	-1602.17	-1088.87	-3218.38	-3740.84	-3658.45	-3374.02	-3068.85	-2603.76	-2263.79
-85	-3305.66	-1902.47	-2003.17	-4882.2	-1901.25	-1824.34	-2842.41	-2216.19	-4240.72	-1964.11	-743.408	-3629.76	-1098.63	-1477.05	-1064.45	-3194.58	-3493.04	-3531.49	-2966.92	-2955.32	-2467.04	-2242.43
-80	-2836.3	-1821.9	-1771.85	-4729	-1652.83	-1636.96	-2658.08	-1966.55	-3474.73	-1756.59	-643.921	-3457.64	-762.939	-1356.2	-1051.64	-3106.69	-3181.76	-3325.81	-2452.39	-2764.28	-2273.56	-2050.78
-75	-2159.42	-1633.91	-1401.37	-4320.68	-1310.42	-1404.42	-2185.06	-1513.67	-2312.01	-1445.31	-490.112	-3259.89	-421.753	-1193.85	-996.704	-2918.09	-2680.05	-2837.52	-1730.96	-2366.33	-1817.02	-1687.01
-70	-1504.52	-1412.35	-1013.18	-3558.35	-952.148	-983.887	-1698.61	-1018.07	-1214.6	-1073	-311.279	-2798.46	-219.116	-919.8	-856.323	-2631.84	-1978.76	-2251.59	-1095.58	-1824.34	-1250	-1177.98
-65	-902.71	-1060.79	-573.73	-2444.46	-592.041	-556.641	-1160.89	-558.472	-505.371	-632.935	-155.029	-2216.19	-85.4492	-684.204	-668.335	-2043.46	-1291.5	-1481.32	-601.807	-1126.1	-689.087	-625.61
-60	-428.467	-642.7	-228.271	-1292.11	-311.89	-242.31	-650.024	-222.168	-180.054	-338.745	-70.8008	-1446.53	-28.6865	-385.742	-386.963	-1392.82	-686.646	-790.405	-289.917	-615.234	-316.162	-296.021
-55	-162.964	-288.696	-74.4629	-558.472	-116.577	-75.0732	-266.724	-67.749	-77.5146	-118.408	-9.15527	-794.067	-1.2207	-164.795	-155.029	-671.997	-272.217	-346.68	-97.6562	-250.244	-87.8906	-103.76
-50	-32.3486	-88.501	5.49316	-161.133	-25.0244	7.32422	-75.6836	1.83106	-20.1416	-17.7002	3.05176	-275.879	9.76562	-27.4658	-29.9072	-181.885	-59.8145	-89.1113	-3.66211	-61.0352	-11.5967	-16.4795
-45	-1.83106	3.66211	12.207	-18.3105	7.93457	10.9863	-1.2207	13.4277	-1.83106	6.10352	1.83106	-52.4902	9.15527	10.376	12.8174	-19.5312	-1.2207	13.4277	4.88281	2.44141	0.610352	-1.2207
-40	-1.83106	12.207	13.4277	6.10352	5.49316	12.207	9.15527	18.3105	1.2207	9.76562	1.2207	0.610352	9.76562	11.5967	10.376	6.10352	1.2207	12.8174	5.49316	1.83106	1.2207	1.83106
-35	-1.83106	15.2588	12.8174	8.54492	5.49316	9.76562	6.71387	18.3105	1.2207	10.376	0.610352	7.32422	9.76562	11.5967	12.8174	4.88281	3.66211	12.207	6.71387	3.05176	0.610352	-1.2207
-30	-1.83106	12.207	14.0381	6.10352	1.2207	9.76562	6.71387	15.8691	1.2207	10.9863	0	5.49316	8.54492	11.5967	13.4277	6.71387	1.83106	10.9863	4.27246	0.610352	3.05176	-2.44141
-25	1.83106	14.0381	13.4277	8.54492	4.27246	9.76562	7.93457	17.0898	3.05176	10.9863	-1.2207	0.610352	7.93457	9.76562	14.6484	3.05176	0	9.76562	3.05176	1.83106	1.2207	-1.2207
-20	-1.2207	13.4277	15.2588	7.93457	3.05176	7.93457	5.49316	13.4277	3.05176	7.93457	0	3.66211	9.15527	9.76562	7.93457	4.88281	3.05176	10.376	0.610352	0	1.2207	-3.66211
-15	-0.610352	11.5967	15.8691	-15.8691	5.49316	7.32422	4.27246	13.4277	-3.05176	9.76562	0	1.83106	8.54492	9.15527	10.9863	4.88281	-23.8037	10.9863	-2.44141	0.610352	-1.2207	-4.88281
-10	-23.8037	-28.0762	15.2588	-50.6592	-4.27246	-14.6484	-14.6484	14.0381	-45.166	-11.5967	-14.6484	-23.8037	6.10352	9.15527	9.76562	-40.8936	-53.1006	-12.207	-40.8936	-29.9072	-18.3105	-53.7109
-5	-55.542	-65.3076	-0.610352	-90.332	-27.4658	-51.2695	-41.5039	-16.4795	-111.084	-42.1143	-40.2832	-53.1006	-10.376	-29.9072	-8.54492	-99.4873	-89.7217	-42.7246	-86.0596	-63.4766	-43.9453	-104.98
0	-90.332	-104.98	-32.3486	-121.46	-56.7627	-81.1768	-77.5146	-50.6592	-153.198	-76.2939	-68.9697	-84.8389	-43.335	-78.7354	-30.5176	-155.029	-122.07	-72.0215	-130.615	-99.4873	-77.5146	-164.795

## Sheet: mNav1.5 (IV,activation,SSI)
I/V-Protocol and activation
Cell number	1	2	3	4	5	6	7	8	9	10	11	12	13	14	15	16	17
Cell capacitance (pF)	14	13	13	17	17	9	10	13	14	15	12	14	15	13	20	14	19
Voltage (mV)
-80	-14.6484	-34.1797	-0.610352	-10.9863	-31.1279	8.54492	-9.15527	-24.4141	12.207	-50.6592	-7.32422	-7.93457	-25.0244	1.2207	4.27246	-42.7246	-8.54492
-75	-9.76562	-31.7383	1.2207	-9.76562	-30.5176	12.8174	-7.32422	-18.9209	10.376	-49.4385	-4.27246	-5.49316	-21.3623	1.83105	2.44141	-37.2314	-8.54492
-70	-7.32422	-27.4658	1.2207	-6.10352	-22.583	13.4277	-1.83105	-17.7002	11.5967	-42.7246	0	-3.66211	-14.0381	3.05176	5.49316	-36.0107	-9.15527
-65	-10.376	-24.4141	6.71387	-4.88281	-15.2588	10.9863	-3.66211	-17.7002	9.76562	-42.7246	-1.2207	-1.83105	-11.5967	3.05176	4.88281	-30.5176	-7.32422
-60	-13.4277	-27.4658	3.05176	-9.15527	-17.7002	12.207	0	-15.8691	-7.93457	-32.959	-4.27246	1.2207	-9.76562	1.2207	4.88281	-36.6211	-7.32422
-55	-12.207	-22.583	0	-31.1279	-14.0381	8.54492	-15.8691	-16.4795	1.2207	-42.7246	-12.8174	-1.83105	-12.207	-4.88281	4.88281	-65.918	-14.0381
-50	-21.9727	-29.9072	-32.3486	-61.0352	-21.3623	-10.9863	-84.8389	-43.335	-15.8691	-93.3838	-69.5801	-21.9727	-32.3486	-45.7764	-12.207	-189.209	-43.335
-45	-64.0869	-48.2178	-145.874	-251.465	-70.8008	-83.0078	-264.893	-179.443	-84.8389	-320.435	-244.141	-92.1631	-126.953	-172.119	-67.749	-504.761	-175.171
-40	-191.04	-134.888	-498.657	-859.375	-200.806	-305.176	-688.477	-594.482	-351.562	-1046.75	-839.233	-332.642	-341.797	-593.872	-239.258	-1235.35	-605.469
-35	-610.352	-374.145	-1563.72	-2255.86	-568.848	-806.885	-1361.08	-1572.27	-1088.87	-2753.3	-2234.5	-751.953	-856.323	-1862.18	-659.79	-2433.47	-1519.78
-30	-1655.27	-872.803	-2664.79	-3786.62	-1083.37	-1466.06	-2073.36	-2778.93	-2151.49	-4620.97	-3618.16	-1315.92	-1611.33	-3336.79	-1212.16	-3450.93	-2418.82
-25	-2989.5	-1531.98	-3321.53	-4812.01	-1636.96	-1941.53	-2557.37	-3551.64	-2902.83	-5444.95	-4228.52	-1765.75	-2180.18	-4105.83	-1659.55	-3919.07	-2925.41
-20	-3876.95	-1958.62	-3547.36	-5178.22	-2001.34	-2150.27	-2892.46	-3919.68	-3224.49	-5830.69	-4506.23	-2059.33	-2572.02	-4509.89	-1937.26	-4044.19	-3226.32
-15	-4340.21	-2225.34	-3628.54	-5276.49	-2175.9	-2269.29	-2982.18	-4052.73	-3306.27	-5894.78	-4588.01	-2177.12	-2733.15	-4606.93	-2070.31	-4098.51	-3275.76
-10	-4464.11	-2329.71	-3574.22	-5219.73	-2219.24	-2242.43	-3054.81	-4036.87	-3280.64	-5774.54	-4443.97	-2183.84	-2789.92	-4484.86	-2083.74	-3936.77	-3258.06
-5	-4430.54	-2332.76	-3416.75	-5026.24	-2158.2	-2149.66	-2957.76	-3940.43	-3172.61	-5490.72	-4323.73	-2132.57	-2764.89	-4276.12	-1971.44	-3738.4	-3130.49
0	-4313.35	-2304.69	-3226.93	-4722.29	-2066.65	-2034.3	-2871.7	-3681.64	-3005.98	-5199.58	-4035.03	-2054.44	-2617.19	-4069.21	-1864.62	-3469.85	-2920.53
5	-4089.36	-2165.53	-2966.92	-4367.68	-1895.14	-1843.26	-2639.77	-3472.9	-2778.32	-4835.2	-3789.06	-1889.65	-2447.51	-3786.62	-1768.8	-3168.95	-2691.04
10	-3811.65	-1976.32	-2735.6	-3977.05	-1701.05	-1691.89	-2413.94	-3174.44	-2548.22	-4417.72	-3399.05	-1727.29	-2260.74	-3440.55	-1595.46	-2848.51	-2439.58
15	-3482.67	-1757.81	-2423.71	-3557.13	-1478.27	-1475.83	-2152.71	-2864.99	-2265.62	-3907.47	-3076.78	-1541.14	-2033.08	-3084.72	-1422.73	-2504.88	-2180.79
20	-3087.77	-1558.84	-2138.06	-3101.2	-1264.04	-1282.35	-1879.88	-2516.48	-1973.27	-3450.32	-2679.44	-1321.41	-1775.51	-2722.78	-1220.7	-2158.2	-1889.65
25	-2756.35	-1331.79	-1837.77	-2667.85	-1033.33	-1068.12	-1597.29	-2164.92	-1674.8	-2964.48	-2323	-1112.67	-1521	-2339.48	-1025.39	-1804.2	-1583.86
30	-2377.32	-1090.09	-1511.23	-2185.06	-775.146	-845.947	-1306.15	-1787.11	-1394.04	-2444.46	-1907.35	-889.893	-1251.83	-1960.45	-808.105	-1438.6	-1317.75
35	-1977.54	-836.792	-1187.74	-1715.7	-532.227	-614.624	-1006.47	-1442.87	-1088.26	-1952.51	-1507.57	-658.569	-969.238	-1553.34	-617.065	-1076.66	-1011.35
40	-1585.69	-582.275	-884.399	-1236.57	-288.086	-412.598	-700.073	-1077.88	-797.119	-1470.34	-1118.77	-449.219	-706.787	-1159.06	-415.039	-726.318	-728.149
Steady-state inactivation
Cell number	1	2	3	4	5	6	7	8	9	10	11	12	13	14	15	16	17
Cell capacitance (pF)	14	13	13	17	17	9	10	13	14	15	12	14	15	13	20	14	19
Voltage (mV)
-120	-4509.28	-2448.12	-3748.78	-5416.87	-2243.65	-2326.66	-3280.64	-4205.93	-3419.8	-6029.66	-4772.34	-2283.33	-2847.9	-4671.63	-2029.42	-4121.7	-3480.22
-115	-4577.03	-2395.63	-3736.57	-5454.1	-2223.51	-2351.07	-3321.53	-4109.5	-3372.19	-6028.44	-4737.55	-2293.7	-2921.75	-4675.9	-2015.38	-4058.23	-3446.04
-110	-4495.85	-2391.97	-3707.89	-5405.27	-2189.33	-2322.39	-3244.63	-4138.79	-3333.13	-6023.56	-4747.31	-2265.01	-2889.4	-4713.74	-2075.81	-4047.85	-3477.17
-105	-4552	-2440.19	-3707.28	-5444.95	-2227.78	-2313.23	-3200.07	-4136.96	-3342.9	-6029.05	-4664.92	-2228.39	-2881.47	-4662.48	-2044.07	-4042.36	-3468.02
-100	-4467.16	-2389.53	-3641.36	-5371.09	-2216.8	-2340.7	-3005.37	-4002.69	-3421.02	-5974.73	-4640.5	-2254.03	-2785.03	-4642.94	-2047.73	-4008.79	-3378.91
-95	-4429.32	-2388.31	-3593.14	-5316.16	-2223.51	-2251.59	-2858.28	-3882.45	-3324.58	-5894.16	-4564.21	-2190.55	-2744.75	-4589.23	-2044.68	-4013.67	-3295.9
-90	-4367.68	-2323.61	-3475.95	-5166.63	-2208.86	-2164.92	-2565.31	-3694.46	-3301.39	-5681.76	-4384.77	-2076.42	-2687.99	-4462.89	-1986.69	-3914.18	-3181.76
-85	-4199.22	-2213.13	-3225.1	-4871.83	-2135.62	-1995.24	-2122.8	-3351.44	-3172.61	-5370.48	-4072.88	-1926.88	-2423.1	-4198.61	-1945.8	-3715.21	-2943.73
-80	-4056.4	-2012.94	-2769.16	-4336.55	-2008.06	-1729.13	-1582.64	-2829.59	-3001.1	-4889.53	-3568.12	-1596.07	-2039.79	-3599.85	-1782.84	-3395.39	-2549.44
-75	-3648.68	-1718.14	-2087.4	-3588.26	-1866.45	-1283.57	-1065.06	-2105.71	-2705.08	-4211.43	-2847.29	-1159.67	-1426.39	-2824.1	-1574.71	-2893.68	-2024.54
-70	-3072.51	-1463.01	-1414.18	-2500	-1558.23	-881.348	-662.842	-1402.59	-2216.19	-3323.36	-1952.51	-704.956	-805.054	-1702.88	-1252.44	-2110.6	-1505.13
-65	-2420.04	-1148.68	-960.693	-1476.44	-1165.16	-510.254	-378.418	-795.288	-1579.59	-2414.55	-1220.7	-383.911	-375.977	-764.77	-889.893	-1275.63	-1008.3
-60	-1713.87	-835.571	-585.937	-702.515	-724.487	-255.127	-164.185	-402.832	-944.824	-1607.06	-708.618	-150.146	-158.691	-308.838	-527.344	-662.842	-580.444
-55	-1078.49	-512.085	-321.045	-269.775	-316.162	-90.9424	-68.3594	-168.457	-443.115	-826.416	-353.394	-42.1143	-55.542	-126.343	-251.465	-241.089	-259.399
-50	-547.485	-225.22	-129.395	-78.7353	-111.084	-2.44141	-7.93457	-64.0869	-145.874	-319.214	-126.343	0	-18.9209	-61.0352	-65.3076	-56.7627	-76.9043
-45	-239.868	-61.6455	-31.7383	-13.4277	-12.8174	10.9863	4.88281	-13.4277	-31.1279	-78.7353	-29.2969	9.76562	-1.83105	-17.7002	-3.66211	-1.83105	-9.15527
-40	-62.2559	1.83105	-0.610352	-2.44141	2.44141	10.9863	4.88281	-6.10352	4.88281	-9.15527	2.44141	9.15527	8.54492	-1.2207	12.207	6.10352	4.27246
-35	-12.207	9.76562	6.71387	0	4.88281	12.8174	9.15527	-3.05176	8.54492	-2.44141	5.49316	11.5967	5.49316	6.71387	10.9863	7.32422	6.10352
-30	-4.27246	6.10352	7.32422	-1.83105	5.49316	12.8174	7.93457	-2.44141	7.93457	0.610352	4.88281	8.54492	9.15527	10.9863	7.32422	6.71387	6.10352
-25	0.610352	3.66211	7.32422	0.610352	0.610352	10.9863	7.32422	-2.44141	10.9863	-0.610352	7.93457	10.376	6.10352	9.15527	11.5967	7.93457	5.49316
-20	-0.610352	3.66211	6.71387	-2.44141	3.66211	11.5967	7.93457	-4.27246	10.9863	0	8.54492	10.9863	7.32422	6.71387	6.71387	5.49316	7.93457
-15	0.610352	6.10352	7.93457	-4.88281	-7.32422	7.93457	7.32422	-3.66211	9.15527	1.2207	4.88281	7.93457	5.49316	7.93457	9.76562	5.49316	1.83105
-10	0	4.27246	2.44141	-6.10352	-0.610352	7.93457	5.49316	-6.71387	9.76562	-2.44141	3.66211	9.76562	3.05176	1.83105	6.71387	3.05176	-0.610352
-5	0	2.44141	4.27246	-10.376	2.44141	7.93457	3.66211	-7.93457	6.71387	-7.32422	1.83105	7.32422	4.27246	2.44141	5.49316	-3.05176	-4.27246
0	0	-4.27246	0	-11.5967	-7.93457	-3.66211	1.83105	-19.5312	-1.2207	-11.5967	-4.27246	2.44141	1.2207	-0.610352	-2.44141	-11.5967	-12.207

## Sheet: hNav1.5 (OSI,RFI)
Onset of slow inactivation
Cell number	10		11		12		14		15		16		17		21		22
Cell capacitance (pF)	12		15		23		13		12		22		11		13		14
Time (ms)	Peak 1	Peak 2	Peak 1	Peak 2	Peak 1	Peak 2	Peak 1	Peak 2	Peak 1	Peak 2	Peak 1	Peak 2	Peak 1	Peak 2	Peak 1	Peak 2	Peak 1	Peak 2
3	-2213.75	-1835.33	-850.22	-734.253	-4100.95	-3034.67	-1722.41	-1174.32	-1198.12	-715.942	-3120.12	-2088.62	-4025.88	-3015.14	-2680.05	-2269.29	-2225.95	-2029.42
4	-2222.9	-1799.32	-858.154	-673.218	-4097.9	-2989.5	-1738.89	-1134.64	-1172.49	-703.125	-3121.34	-2028.81	-4063.72	-3041.38	-2666.63	-2294.92	-2283.94	-2009.28
5	-2235.72	-1817.63	-867.31	-703.125	-4138.79	-2955.32	-1710.82	-1123.05	-1189.58	-684.814	-3146.97	-2023.93	-4030.15	-2969.36	-2655.64	-2236.33	-2297.36	-2028.2
8	-2233.89	-1802.37	-874.634	-671.997	-4089.36	-2969.36	-1715.7	-1105.35	-1196.29	-675.049	-3147.58	-2003.78	-4011.23	-2948	-2649.54	-2259.52	-2271.73	-1975.1
10	-2227.78	-1760.25	-856.934	-684.814	-4106.45	-2929.69	-1801.15	-1122.44	-1168.82	-667.725	-3168.95	-2027.59	-3984.38	-2905.88	-2711.79	-2224.12	-2275.39	-2007.45
20	-2214.36	-1745	-875.854	-681.152	-4110.72	-2924.8	-1713.87	-1073	-1176.15	-671.387	-3187.26	-1985.47	-4038.7	-2911.38	-2705.69	-2250.37	-2261.35	-1988.53
30	-2219.85	-1713.26	-858.765	-640.869	-4114.99	-2902.22	-1743.16	-1099.85	-1194.46	-661.621	-3165.89	-1965.33	-3990.48	-2839.97	-2695.31	-2212.52	-2300.42	-1980.59
40	-2235.11	-1685.18	-877.075	-651.245	-4135.13	-2819.21	-1722.41	-1087.65	-1228.03	-664.062	-3170.78	-1976.93	-4036.87	-2885.74	-2677.61	-2182.62	-2259.52	-1979.98
50	-2188.11	-1684.57	-879.517	-658.569	-4106.45	-2838.75	-1745.61	-1064.45	-1202.39	-668.335	-3184.81	-1942.14	-3999.02	-2842.41	-2683.72	-2178.34	-2263.18	-1981.81
80	-2195.43	-1642.46	-852.661	-629.272	-4118.04	-2819.21	-1743.16	-1073	-1191.41	-650.635	-3193.36	-1920.17	-4023.44	-2785.64	-2669.68	-2152.1	-2269.29	-1936.04
100	-2163.7	-1651.61	-877.075	-615.845	-4122.31	-2853.39	-1777.95	-1031.49	-1178.59	-646.362	-3208.62	-1931.76	-4014.28	-2807.62	-2684.94	-2135.62	-2294.92	-1970.83
150	-2203.98	-1605.22	-859.985	-614.014	-4132.08	-2781.98	-1735.23	-982.056	-1166.99	-656.738	-3231.2	-1901.25	-4011.23	-2757.57	-2658.69	-2139.28	-2310.18	-1940.31
200	-2190.55	-1597.29	-854.492	-593.872	-4132.69	-2745.36	-1720.58	-1011.35	-1198.12	-640.869	-3201.29	-1894.53	-4052.73	-2714.84	-2686.16	-2074.58	-2278.44	-1951.29
300	-2197.88	-1529.54	-830.688	-588.989	-4158.33	-2705.69	-1742.55	-975.342	-1204.22	-619.507	-3204.96	-1847.53	-4027.1	-2670.29	-2684.94	-2052.61	-2324.83	-1882.32
500	-2203.37	-1497.8	-877.075	-562.744	-4143.07	-2667.24	-1751.71	-964.355	-1213.38	-594.482	-3275.76	-1815.8	-4018.55	-2617.19	-2692.87	-2045.29	-2294.92	-1881.1
1000	-2205.2	-1416.63	-855.713	-526.123	-4139.4	-2601.32	-1738.89	-933.228	-1209.72	-598.145	-3236.08	-1773.07	-4011.23	-2547.61	-2674.56	-1938.48	-2354.13	-1841.43
3000	-2196.04	-1375.73	-867.92	-513.916	-4141.85	-2534.18	-1712.65	-870.972	-1204.83	-559.692	-3211.67	-1695.56	-3995.97	-2451.17	-2659.91	-1825.56	-2289.43	-1699.22
Recovery from inactivation
Cell number	10		11		12		14		15		16		17		19		20		21		22
Cell capacitance (pF)	12		15		23		13		12		22		11		10		15		13		14
Time (ms)	Peak 1	Peak 2	Peak 1	Peak 2	Peak 1	Peak 2	Peak 1	Peak 2	Peak 1	Peak 2	Peak 1	Peak 2	Peak 1	Peak 2	Peak 1	Peak 2	Peak 1	Peak 2	Peak 1	Peak 2	Peak 1	Peak 2
0.25	-2166.14	-0.610352	-871.582	-10.376	-3986.82	-6.10352	-1714.48	-0.610352	-1163.94	0	-3149.41	-6.71387	-3970.95	-9.76562	-3874.51	-9.15527	-3221.44	-8.54492	-2626.34	-1.83106	-2191.16	-6.71387
0.5	-2181.4	-3.66211	-875.854	-6.71387	-3971.56	-11.5967	-1705.32	-1.2207	-1163.94	1.2207	-3179.93	-5.49316	-4067.99	-25.6348	-3837.28	-12.8174	-3206.79	-19.5312	-2637.94	-9.76562	-2233.28	-4.88281
0.75	-2213.13	-13.4277	-877.075	-7.32422	-3997.8	-46.3867	-1704.1	-8.54492	-1184.08	0	-3170.78	-4.88281	-4019.17	-44.5557	-3798.22	-23.8037	-3200.07	-41.5039	-2622.07	-36.6211	-2208.25	-35.4004
1	-2205.2	-40.8936	-880.127	-5.49316	-3979.49	-99.4873	-1706.54	-19.5312	-1147.46	-2.44141	-3157.35	-29.2969	-3988.04	-93.3838	-3840.33	-70.1904	-3198.24	-95.2148	-2605.59	-72.6318	-2224.12	-81.1768
2	-2207.03	-184.326	-889.282	-37.8418	-4003.3	-361.328	-1691.89	-106.201	-1187.74	-51.8799	-3159.79	-220.337	-4006.96	-316.162	-3832.4	-296.631	-3250.73	-397.339	-2637.94	-316.772	-2218.63	-321.655
3	-2248.54	-345.459	-873.413	-75.6836	-4001.46	-650.635	-1724.85	-215.454	-1188.35	-118.408	-3155.52	-430.298	-4019.78	-609.741	-3839.72	-606.689	-3221.44	-691.528	-2629.39	-568.237	-2218.63	-564.575
5	-2205.2	-695.801	-875.244	-193.481	-3992.92	-1210.33	-1709.59	-396.118	-1172.49	-264.893	-3159.18	-808.105	-4033.81	-1081.54	-3825.07	-1118.16	-3198.85	-1227.42	-2620.24	-991.821	-2189.33	-1008.91
10	-2218.63	-1153.56	-863.037	-421.143	-4050.29	-2026.37	-1696.78	-747.07	-1162.11	-459.595	-3142.7	-1406.25	-4024.66	-1953.74	-3826.9	-2051.39	-3275.15	-2053.83	-2615.97	-1646.73	-2236.94	-1586.3
20	-2171.63	-1574.71	-891.113	-613.403	-4038.09	-2564.7	-1724.24	-998.535	-1179.2	-616.455	-3149.41	-1809.69	-3982.54	-2651.37	-3847.66	-2847.29	-3262.94	-2623.9	-2645.26	-2054.44	-2193.6	-1837.77
30	-2210.08	-1713.26	-870.972	-711.06	-4038.09	-2768.55	-1759.03	-1109.01	-1185.3	-661.621	-3133.54	-1978.76	-3974.61	-2903.44	-3869.63	-3150.63	-3226.32	-2731.93	-2610.47	-2166.14	-2214.36	-1922
40	-2229.61	-1828	-877.686	-728.149	-3990.48	-2885.74	-1752.93	-1162.11	-1177.98	-708.008	-3136.6	-2049.56	-4001.46	-3075.56	-3890.99	-3393.55	-3224.49	-2817.38	-2615.36	-2229.61	-2238.77	-1976.93
50	-2181.4	-1818.24	-871.582	-751.343	-4007.57	-2980.35	-1729.74	-1187.74	-1198.12	-746.46	-3126.83	-2119.14	-4005.13	-3157.96	-3862.92	-3370.97	-3302	-2877.81	-2658.69	-2293.09	-2222.29	-2026.37
100	-2221.68	-1911.62	-879.517	-816.04	-4000.85	-3181.15	-1774.29	-1318.36	-1164.55	-817.871	-3111.57	-2357.18	-4025.27	-3397.22	-3871.46	-3555.3	-3280.03	-2982.18	-2612.92	-2386.47	-2251.59	-2066.65
150	-2232.67	-2004.39	-904.541	-811.768	-4005.13	-3352.66	-1752.32	-1421.51	-1205.44	-884.399	-3135.99	-2467.04	-4050.9	-3472.9	-3865.97	-3642.58	-3276.98	-3072.51	-2609.25	-2437.74	-2226.56	-2074.58
200	-2250.98	-2020.87	-885.62	-808.716	-4056.4	-3460.69	-1749.27	-1432.5	-1198.73	-917.969	-3126.83	-2573.24	-4013.67	-3577.27	-3869.63	-3653.56	-3276.37	-3084.72	-2642.82	-2466.43	-2234.5	-2124.02
250	-2223.51	-2055.05	-872.192	-828.857	-4053.34	-3543.7	-1743.16	-1479.49	-1232.91	-980.835	-3119.51	-2655.64	-4040.53	-3624.88	-3884.89	-3702.39	-3295.9	-3144.53	-2640.38	-2493.29	-2251.59	-2136.84
300	-2230.83	-2089.84	-885.01	-820.923	-4045.41	-3633.42	-1747.44	-1496.58	-1196.9	-983.276	-3128.66	-2722.78	-4000.85	-3666.38	-3931.27	-3720.7	-3225.71	-3166.5	-2649.54	-2526.25	-2241.82	-2166.14
400	-2219.85	-2103.88	-869.751	-838.623	-4038.7	-3704.83	-1745.61	-1598.51	-1185.3	-1028.44	-3077.39	-2832.64	-3986.82	-3721.92	-3919.07	-3770.14	-3247.68	-3173.83	-2639.16	-2534.79	-2251.59	-2180.79
500	-2232.06	-2114.26	-878.906	-845.337	-4050.9	-3798.83	-1738.89	-1611.33	-1193.85	-1068.73	-3112.79	-2875.37	-4022.22	-3823.85	-3838.5	-3790.89	-3240.36	-3178.1	-2664.18	-2551.88	-2240.6	-2207.03
800	-2225.95	-2182.01	-867.31	-853.271	-4027.1	-3932.5	-1735.23	-1669.92	-1229.86	-1142.58	-3103.03	-2984.01	-4018.55	-3953.86	-3870.24	-3809.81	-3275.15	-3259.28	-2640.38	-2643.43	-2261.96	-2251.59
1000	-2260.74	-2205.81	-853.271	-852.051	-4081.42	-3916.02	-1768.19	-1748.66	-1167.6	-1159.06	-3109.74	-3036.5	-4021	-3949.58	-3820.19	-3795.17	-3258.06	-3215.94	-2640.99	-2606.81	-2247.92	-2232.67
2000	-2214.36	-2212.52	-875.854	-842.285	-4056.4	-4047.85	-1713.87	-1715.09	-1194.46	-1177.37	-3073.73	-3079.22	-4019.17	-3988.65	-3846.44	-3853.15	-3268.43	-3262.33	-2637.33	-2637.33	-2256.47	-2231.45
3000	-2207.03	-2199.71	-877.686	-854.492	-4059.45	-4031.37	-1729.13	-1731.57	-1199.34	-1184.08	-3092.04	-3115.23	-3979.49	-4031.37	-3864.14	-3906.25	-3267.21	-3261.72	-2616.58	-2616.58	-2252.2	-2271.73

## Sheet: mNav1.5(OSI,RFI)
Onset of slow inactivation
Cell number	10		11		12		13		15		16		17
Cell capacitance (pF)	15		12		14		15		20		14		19
Time (ms)	Peak 1	Peak 2	Peak 1	Peak 2	Peak 1	Peak 2	Peak 1	Peak 2	Peak 1	Peak 2	Peak 1	Peak 2	Peak 1	Peak 2
3	-6372.07	-5339.97	-4609.99	-4215.7	-2244.87	-2129.52	-2793.58	-2750.85	-2246.09	-2114.26	-4467.16	-3669.43	-3341.06	-2875.98
4	-6357.42	-5311.28	-4664.92	-4193.73	-2261.35	-2156.98	-2822.88	-2720.34	-2248.54	-2112.43	-4490.36	-3612.06	-3374.63	-2821.04
5	-6356.2	-5291.75	-4631.96	-4199.83	-2255.25	-2132.57	-2852.78	-2674.56	-2260.13	-2111.21	-4497.07	-3605.96	-3374.02	-2838.13
8	-6373.29	-5201.42	-4647.22	-4150.39	-2269.9	-2103.88	-2825.93	-2656.25	-2241.21	-2104.49	-4476.32	-3588.26	-3401.49	-2770.39
10	-6423.34	-5220.34	-4628.91	-4119.26	-2260.74	-2115.48	-2819.21	-2711.18	-2260.74	-2106.93	-4480.59	-3587.04	-3407.59	-2789.31
20	-6397.71	-5110.47	-4644.78	-4077.76	-2293.7	-2092.29	-2850.95	-2660.52	-2290.04	-2091.06	-4503.78	-3570.56	-3394.78	-2744.14
30	-6414.79	-5079.35	-4636.23	-4033.2	-2269.29	-2070.31	-2787.48	-2622.07	-2250.37	-2064.82	-4478.15	-3500.98	-3349	-2732.54
40	-6428.22	-5120.85	-4625.24	-4019.17	-2275.39	-2037.96	-2800.9	-2586.67	-2291.26	-2021.48	-4491.58	-3475.95	-3351.44	-2669.68
50	-6334.84	-5040.89	-4656.37	-3956.91	-2247.31	-2044.07	-2819.82	-2573.85	-2265.01	-2052.61	-4492.8	-3470.46	-3374.63	-2692.87
80	-6391.6	-4988.4	-4611.82	-3919.68	-2252.81	-2018.43	-2835.08	-2517.7	-2281.49	-2056.88	-4479.98	-3445.43	-3400.88	-2643.43
100	-6356.81	-4948.73	-4616.09	-3823.85	-2265.01	-1969.6	-2859.5	-2520.14	-2225.95	-1989.14	-4555.05	-3396.61	-3388.67	-2599.49
150	-6367.19	-4882.81	-4638.67	-3762.21	-2248.54	-1933.59	-2832.03	-2448.73	-2238.16	-1967.16	-4536.74	-3367.31	-3370.36	-2564.09
200	-6431.27	-4774.78	-4564.21	-3755.49	-2271.73	-1911.01	-2783.81	-2448.12	-2198.49	-1956.18	-4515.99	-3338.01	-3378.91	-2557.98
300	-6441.04	-4673.46	-4635.01	-3670.04	-2257.08	-1876.83	-2858.28	-2390.75	-2238.77	-1917.11	-4465.33	-3258.67	-3337.4	-2480.47
500	-6433.72	-4506.84	-4641.11	-3594.36	-2269.9	-1823.12	-2816.77	-2238.77	-2236.94	-1901.86	-4517.21	-3245.85	-3333.13	-2401.73
1000	-6442.26	-4327.39	-4615.48	-3499.15	-2280.27	-1754.76	-2821.66	-2147.22	-2211.3	-1785.89	-4420.17	-3148.19	-3363.04	-2326.66
3000	-6367.19	-4003.3	-4624.63	-3246.46	-2283.33	-1633.3	-2810.06	-1956.18	-2171.63	-1663.82	-4431.76	-2980.35	-3349.61	-2116.09
Recovery from inactivation
Cell number	10		11		12		13		15		16		17
Cell capacitance (pF)	15		12		14		15		20		14		19
Time (ms)	Peak 1	Peak 2	Peak 1	Peak 2	Peak 1	Peak 2	Peak 1	Peak 2	Peak 1	Peak 2	Peak 1	Peak 2	Peak 1	Peak 2
0.25	-6126.1	-15.2588	-4713.13	-11.5967	-2268.07	-1.83106	-2859.5	-7.32422	-2159.42	-0.610352	-4277.95	-3.05176	-3344.73	-8.54492
0.5	-6117.55	-25.0244	-4647.22	-38.4521	-2219.24	-4.88281	-2849.12	-15.2588	-2150.88	-1.2207	-4342.04	-17.0898	-3370.36	-18.3105
0.75	-6177.37	-79.3457	-4676.51	-98.2666	-2245.48	-14.0381	-2864.38	-54.3213	-2147.83	-21.3623	-4290.77	-43.335	-3359.99	-59.2041
1	-6182.25	-173.34	-4620.36	-211.182	-2235.72	-46.3867	-2831.42	-94.6045	-2157.59	-67.1387	-4324.34	-103.149	-3320.92	-111.084
2	-6148.68	-650.635	-4675.9	-676.27	-2242.43	-227.051	-2860.72	-400.391	-2128.91	-265.503	-4309.08	-381.47	-3341.67	-431.519
3	-6137.7	-1165.16	-4694.21	-1177.98	-2217.41	-465.088	-2857.67	-742.188	-2166.14	-467.529	-4298.71	-709.229	-3363.04	-759.888
5	-6231.08	-2171.63	-4662.48	-2056.88	-2248.54	-856.934	-2871.7	-1252.44	-2139.89	-849.609	-4316.41	-1375.73	-3320.92	-1304.93
10	-6184.69	-3529.05	-4702.76	-3135.38	-2248.54	-1445.92	-2841.19	-1979.98	-2186.89	-1437.38	-4293.21	-2336.43	-3372.19	-2034.3
20	-6193.85	-4502.56	-4688.11	-3780.52	-2261.35	-1884.77	-2850.95	-2502.44	-2156.37	-1843.87	-4311.52	-3103.64	-3302	-2495.73
30	-6203.61	-4780.27	-4657.59	-4047.24	-2224.73	-2070.31	-2869.26	-2620.85	-2172.85	-1905.52	-4359.13	-3471.07	-3358.15	-2713.01
40	-6206.05	-5040.89	-4633.18	-4152.22	-2254.03	-2081.3	-2885.74	-2711.79	-2162.48	-1926.88	-4324.95	-3554.08	-3322.14	-2763.06
50	-6202.39	-5156.25	-4732.06	-4226.07	-2244.87	-2130.74	-2879.64	-2754.52	-2183.23	-1994.02	-4323.12	-3665.16	-3334.35	-2806.4
100	-6190.8	-5430.3	-4688.72	-4316.41	-2235.72	-2192.99	-2832.03	-2787.48	-2189.94	-2090.45	-4329.22	-3803.1	-3306.88	-2939.45
150	-6196.9	-5554.2	-4690.55	-4436.04	-2258.91	-2208.86	-2850.34	-2796.02	-2189.33	-2097.17	-4372.56	-3934.33	-3330.08	-2996.83
200	-6209.11	-5691.53	-4693.6	-4440.31	-2247.92	-2221.68	-2841.8	-2835.69	-2215.58	-2105.71	-4383.54	-4022.22	-3358.76	-3125.61
250	-6208.5	-5759.28	-4686.89	-4532.47	-2296.75	-2247.31	-2875.37	-2812.5	-2185.06	-2131.96	-4410.4	-4011.23	-3328.25	-3099.98
300	-6277.47	-5870.36	-4692.99	-4455.57	-2257.08	-2252.81	-2827.76	-2803.34	-2207.03	-2168.58	-4337.16	-4081.42	-3355.71	-3192.14
400	-6273.19	-5906.98	-4726.56	-4572.75	-2264.4	-2236.94	-2847.9	-2855.22	-2210.08	-2142.94	-4346.92	-4158.33	-3364.26	-3225.71
500	-6254.88	-6043.09	-4666.75	-4584.96	-2285.16	-2230.83	-2813.11	-2814.94	-2211.91	-2190.55	-4372.56	-4208.37	-3329.47	-3240.36
800	-6251.22	-6155.4	-4665.53	-4618.53	-2283.94	-2279.66	-2868.04	-2797.24	-2235.11	-2188.11	-4379.27	-4258.42	-3344.12	-3349.61
1000	-6279.91	-6184.69	-4665.53	-4641.72	-2243.65	-2276	-2878.42	-2799.07	-2236.94	-2185.06	-4361.57	-4309.69	-3321.53	-3316.04
2000	-6301.88	-6264.65	-4664.92	-4637.45	-2280.27	-2255.25	-2819.82	-2824.71	-2196.04	-2229.61	-4395.14	-4364.62	-3340.45	-3336.79
3000	-6220.7	-6221.92	-4675.9	-4667.97	-2261.35	-2253.42	-2849.12	-2854.61	-2243.65	-2244.87	-4329.83	-4383.54	-3366.09	-3334.35
