# Supplementary material for: Electrophysiological properties of mouse and epitope-tagged human cardiac sodium channel Na v1.5 expressed in HEK293 cells
Source: F1000Res. 2013 Apr 5;2:48. Originally published 2013 Feb 13. [Version 2] doi: 10.12688/f1000research.2-48.v2 (PMC3869486; doi:10.12688/f1000research.2-48.v2)
Supplement: Raw data from sodium current recordings obtained from tagged human sodium channels (Nav1.5) expressed in HEK293 cells. — For each channel type the cells are numbered starting from 1. For the sake of similar conditions (cells from the same passage, recordings on the same day, same solution aliquots), new cells have been recorded for the tag study. There are two sheets per channel type: one with data from the current voltage (I/V) activation, together with the steady-state inactivation (SSI) protocol; and a second one with data obtained with the onset of slow inactivation (OSI) and the recovery from inactivation (RFI) protocol. For some cells, only some of the protocols have been applied (thus non-continuous cell numbering in some OSI/RFI sheets). All measured voltages are given in mV; cell capacitance was measured in pF. Note that the cells transfected with untagged hNav1.5 used for comparison with mNav1.5 are not the same as in the study with different tags. See Figure 2 and 4 for information about the applied protocols. [file f1000research-2-1309-s0001.tgz › raw_hNav1.5_tagged.xlsx]

## Sheet: hNav1.5 (IV,activation,SSI)
I/V-protocol and activation
Cell number	1	2	3	4	5	6	7
Cell capacitance (pF)	22	11	16	10	15	13	14
Voltage (mV)
-80	-48.8281	-26.2451	-23.1934	-51.2695	-49.4385	-56.1523	-59.2041
-75	-43.9453	-20.752	-19.5312	-45.7764	-45.166	-49.4385	-52.4902
-70	-42.7246	-18.9209	-12.8174	-40.8936	-42.1143	-48.8281	-49.4385
-65	-37.8418	-18.3105	-10.9863	-41.5039	-37.8418	-40.8936	-41.5039
-60	-34.1797	-20.1416	-9.76562	-37.8418	-35.4004	-36.0107	-42.7246
-55	-37.8418	-34.1797	-10.376	-53.7109	-37.8418	-40.2832	-43.9453
-50	-68.9697	-90.332	-16.4795	-120.239	-58.5938	-53.1006	-57.9834
-45	-185.547	-281.982	-102.539	-315.552	-115.967	-128.784	-127.563
-40	-475.464	-892.944	-371.704	-833.13	-391.235	-350.952	-327.759
-35	-1176.76	-2114.87	-1162.11	-1708.98	-1130.98	-928.345	-813.599
-30	-2206.42	-3171.39	-2329.1	-2737.43	-2229	-1762.08	-1471.56
-25	-2924.8	-3685.3	-3240.97	-3431.4	-2780.15	-2323.61	-2042.85
-20	-3236.69	-3858.64	-3629.76	-3690.8	-3085.94	-2547	-2249.76
-15	-3261.11	-3844.6	-3710.94	-3775.02	-3118.9	-2619.02	-2322.39
-10	-3270.26	-3663.33	-3709.11	-3712.16	-3043.21	-2559.81	-2283.94
-5	-3109.13	-3471.68	-3555.3	-3507.08	-2855.83	-2462.16	-2145.39
0	-2955.93	-3235.47	-3294.68	-3267.82	-2657.47	-2311.4	-2023.32
5	-2710.57	-2970.58	-3020.02	-2993.16	-2424.32	-2109.38	-1824.34
10	-2455.44	-2677.61	-2727.05	-2689.21	-2158.81	-1895.14	-1641.24
15	-2152.71	-2360.23	-2368.77	-2398.68	-1881.71	-1644.29	-1404.42
20	-1859.74	-2031.86	-2019.65	-2045.9	-1616.82	-1384.28	-1172.49
25	-1555.18	-1706.54	-1687.01	-1684.57	-1347.66	-1134.03	-972.9
30	-1244.51	-1375.12	-1345.83	-1334.23	-1043.09	-880.127	-738.525
35	-944.214	-1068.12	-997.314	-1003.42	-792.236	-647.583	-506.592
40	-665.894	-746.46	-662.842	-639.648	-510.254	-391.846	-280.151
Steady-state inactivation
Cell number	1	2	3	4	5	6	7
Cell capacitance (pF)	22	11	16	10	15	13	14
Voltage (mV)
-120	-3334.35	-3900.76	-3724.37	-3828.74	-3125	-2650.15	-2313.84
-115	-3355.1	-3877.56	-3732.3	-3823.85	-3120.73	-2676.39	-2327.88
-110	-3333.74	-3879.39	-3747.56	-3828.12	-3119.51	-2664.18	-2337.65
-105	-3362.43	-3840.94	-3762.82	-3854.37	-3107.91	-2675.17	-2310.18
-100	-3323.97	-3891.6	-3719.48	-3773.8	-3087.16	-2672.73	-2346.8
-95	-3253.17	-3803.71	-3703.61	-3629.15	-3101.81	-2651.98	-2301.64
-90	-3253.17	-3740.84	-3658.45	-3374.02	-3068.85	-2603.76	-2263.79
-85	-2977.29	-3493.04	-3531.49	-2966.92	-2955.32	-2467.04	-2242.43
-80	-2724.61	-3181.76	-3325.81	-2452.39	-2764.28	-2273.56	-2050.78
-75	-2258.3	-2680.05	-2837.52	-1730.96	-2366.33	-1817.02	-1687.01
-70	-1652.83	-1978.76	-2251.59	-1095.58	-1824.34	-1250	-1177.98
-65	-1026	-1291.5	-1481.32	-601.807	-1126.1	-689.087	-625.61
-60	-548.706	-686.646	-790.405	-289.917	-615.234	-316.162	-296.021
-55	-246.582	-272.217	-346.68	-97.6562	-250.244	-87.8906	-103.76
-50	-60.4248	-59.8145	-89.1113	-3.66211	-61.0352	-11.5967	-16.4795
-45	-4.27246	-1.2207	14.6484	1.2207	2.44141	0.610352	-0.610352
-40	-3.66211	1.2207	17.7002	3.66211	1.83106	1.2207	1.83106
-35	-0.610352	3.66211	12.207	5.49316	3.05176	0.610352	-1.2207
-30	-1.83106	1.83106	10.9863	3.05176	0.610352	1.2207	-2.44141
-25	-2.44141	0	9.76562	0	1.83106	0	-0.610352
-20	0.610352	3.05176	10.376	0.610352	0	-0.610352	-3.66211
-15	-1.83106	-15.8691	14.0381	-2.44141	0.610352	-1.2207	-4.88281
-10	-35.4004	-37.8418	-4.88281	-25.0244	-21.9727	-18.3105	-17.0898
-5	-82.3975	-65.3076	-29.9072	-53.1006	-48.8281	-43.9453	-34.79
0	-117.188	-92.1631	-49.4385	-84.8389	-76.9043	-77.5146	-59.8145

## Sheet: GFP (IV,activation,SSI)
I/V-protocol and activation
Cell number	1	2	3	4	5	6	7	8
Cell capacitance (pF)	17	12	16	11	13	13	16	14
Voltage (mV)
-80	-18.3105	-8.54492	-6.10352	-14.0381	-29.9072	-21.9727	-69.5801	-61.6455
-75	-21.3623	-7.93457	-6.71387	-12.207	-26.8555	-22.583	-68.9697	-54.9316
-70	-15.2588	-9.15527	-4.27246	-12.8174	-22.583	-17.0898	-63.4766	-50.6592
-65	-10.376	-1.83106	-4.27246	-10.376	-20.1416	-14.0381	-56.1523	-47.6074
-60	-13.4277	-7.32422	-4.27246	-4.88281	-17.7002	-13.4277	-53.1006	-42.1143
-55	-18.9209	-3.05176	-11.5967	-15.8691	-17.7002	-18.9209	-55.542	-47.6074
-50	-57.373	-23.8037	-32.959	-44.5557	-27.4658	-40.8936	-71.4111	-96.4355
-45	-182.495	-81.1768	-112.915	-153.198	-78.125	-99.4873	-156.25	-258.789
-40	-620.117	-256.348	-442.505	-448.608	-227.051	-249.023	-424.194	-901.489
-35	-1683.96	-670.166	-1257.32	-1193.85	-609.131	-556.03	-1375.12	-3234.86
-30	-2468.87	-1222.53	-1938.48	-2243.65	-1375.73	-973.511	-3085.33	-4670.41
-25	-2758.18	-1635.13	-2310.18	-2861.33	-1924.44	-1301.88	-3988.65	-5167.24
-20	-2826.54	-1884.16	-2404.79	-3153.08	-2156.37	-1486.82	-4478.15	-5225.83
-15	-2800.9	-1961.67	-2335.82	-3203.12	-2247.31	-1580.2	-4556.27	-5140.99
-10	-2689.21	-1929.32	-2156.98	-3187.26	-2191.16	-1574.1	-4438.48	-4959.11
-5	-2520.75	-1891.48	-1987.92	-3035.28	-2114.26	-1541.75	-4237.67	-4654.54
0	-2323.61	-1768.19	-1793.82	-2803.96	-1959.23	-1463.62	-3982.54	-4310.3
5	-2099.61	-1611.33	-1608.28	-2551.88	-1785.89	-1341.55	-3688.35	-3994.75
10	-1900.02	-1459.35	-1403.2	-2312.62	-1589.97	-1217.04	-3366.7	-3610.23
15	-1642.46	-1284.18	-1243.29	-2023.93	-1375.12	-1062.01	-3047.49	-3244.63
20	-1421.51	-1085.82	-1043.7	-1745.61	-1172.49	-938.11	-2703.25	-2840.58
25	-1173.71	-899.658	-831.909	-1427	-949.097	-783.081	-2317.5	-2440.19
30	-933.228	-715.942	-668.945	-1150.51	-747.681	-647.583	-1976.93	-2034.91
35	-684.814	-515.137	-475.464	-845.947	-557.251	-483.398	-1614.99	-1639.4
40	-458.984	-334.473	-304.565	-570.068	-332.031	-320.435	-1239.62	-1243.9
Steady-state inactivation
Cell number	1	2	3	4	5	6	7	8
Cell capacitance (pF)	17	12	16	11	13	13	16	14
Voltage (mV)
-120	-2824.71	-1967.16	-2445.68	-3208.62	-2152.71	-1611.33	-4600.83	-5391.24
-115	-2866.82	-1987.3	-2446.29	-3222.66	-2186.28	-1603.39	-4616.7	-5358.89
-110	-2849.73	-1977.54	-2421.88	-3234.25	-2155.76	-1601.56	-4575.2	-5348.51
-105	-2819.21	-1951.29	-2424.93	-3277.59	-2160.64	-1637.57	-4592.29	-5341.19
-100	-2817.99	-1951.29	-2428.59	-3248.9	-2108.76	-1607.06	-4583.13	-5294.8
-95	-2791.14	-1939.7	-2437.13	-3202.51	-2137.45	-1610.11	-4522.71	-5216.67
-90	-2646.48	-1929.93	-2448.73	-3051.76	-2141.11	-1553.34	-4505.62	-5038.45
-85	-2493.9	-1834.72	-2350.46	-2863.77	-2089.23	-1495.97	-4361.57	-4671.02
-80	-2241.82	-1617.43	-2201.54	-2499.39	-1951.9	-1394.04	-4183.96	-3954.47
-75	-1859.74	-1360.47	-1932.37	-1934.2	-1748.05	-1182.86	-3914.79	-2990.72
-70	-1466.06	-1047.97	-1552.12	-1372.07	-1361.69	-939.331	-3383.79	-1891.48
-65	-1023.56	-703.735	-1120.61	-874.023	-920.41	-631.714	-2606.2	-937.5
-60	-593.872	-397.339	-653.687	-482.788	-537.109	-340.576	-1732.18	-463.257
-55	-252.075	-167.847	-266.113	-186.157	-228.271	-154.419	-951.538	-170.898
-50	-80.5664	-23.8037	-75.6836	-51.8799	-57.373	-20.1416	-393.066	-57.9834
-45	-0.610352	10.376	-0.610352	6.10352	-0.610352	3.05176	-117.798	-21.3623
-40	7.93457	7.93457	4.88281	5.49316	1.2207	1.2207	-20.1416	-15.2588
-35	6.10352	9.76562	3.66211	4.27246	3.05176	3.66211	-17.0898	-10.9863
-30	3.66211	9.15527	4.88281	6.71387	0	1.83106	-20.752	-15.8691
-25	4.88281	7.93457	3.05176	5.49316	-1.83106	-1.2207	-15.2588	-10.376
-20	4.27246	10.376	3.05176	6.10352	-0.610352	1.2207	-18.9209	-14.0381
-15	2.44141	6.71387	-40.2832	4.88281	-18.3105	2.44141	-17.0898	-31.7383
-10	-19.5312	7.93457	-112.305	-9.15527	-40.2832	-1.2207	-20.752	-53.7109
-5	-43.335	-7.32422	-186.768	-40.8936	-61.6455	-6.10352	-53.7109	-75.0732
0	-77.5146	-30.5176	-266.724	-59.8145	-83.6182	-20.1416	-64.0869	-100.098

## Sheet: FLAG (IV,activation,SSI)
I/V-protocol and activation
Cell number	1	2	3	4	5	6	7	8	9	10	11
Cell capacitance (pF)	12	17	18	12	22	22	15	15	13	15	18
Voltage (mV)
-80	-55.542	-14.6484	-38.4521	-28.0762	-38.4521	-4.88281	-15.2588	-29.9072	-16.4795	-21.3623	-61.6455
-75	-53.7109	-10.376	-30.5176	-25.6348	-32.959	-4.27246	-15.8691	-26.2451	-12.207	-18.9209	-54.9316
-70	-48.2178	-7.93457	-29.2969	-20.752	-29.9072	-1.83106	-13.4277	-24.4141	-10.376	-19.5312	-54.3213
-65	-42.1143	-8.54492	-23.1934	-19.5312	-28.0762	-0.610352	-8.54492	-21.3623	-8.54492	-15.8691	-51.8799
-60	-37.2314	-7.32422	-20.752	-15.2588	-25.6348	3.05176	-10.376	-19.5312	-4.88281	-17.0898	-42.1143
-55	-32.3486	-6.71387	-20.1416	-12.8174	-20.1416	2.44141	-10.9863	-20.1416	-5.49316	-17.0898	-42.7246
-50	-34.1797	-9.76562	-23.8037	-17.0898	-18.9209	1.83106	-22.583	-25.6348	-7.93457	-21.9727	-51.2695
-45	-45.7764	-40.8936	-32.959	-31.1279	-24.4141	1.2207	-78.125	-68.3594	-14.6484	-35.4004	-78.125
-40	-79.3457	-130.005	-75.0732	-83.6182	-70.1904	-13.4277	-212.402	-192.261	-36.6211	-105.591	-158.691
-35	-187.378	-317.993	-170.288	-215.454	-148.926	-62.8662	-556.641	-439.453	-94.6045	-281.982	-332.031
-30	-305.176	-579.224	-297.241	-457.764	-292.969	-139.771	-1109.62	-756.836	-192.261	-613.403	-581.055
-25	-480.957	-826.416	-390.625	-640.259	-407.104	-238.037	-1519.17	-996.704	-285.645	-983.887	-787.964
-20	-581.055	-961.304	-474.243	-818.481	-442.505	-332.642	-1841.43	-1181.64	-344.849	-1253.66	-894.165
-15	-664.673	-1069.95	-484.619	-855.713	-496.216	-370.483	-1878.66	-1278.08	-370.483	-1420.9	-955.811
-10	-655.518	-1102.29	-479.736	-866.699	-493.164	-357.056	-1870.73	-1232.91	-388.184	-1502.08	-942.993
-5	-648.804	-1077.88	-417.48	-852.051	-449.829	-350.952	-1796.88	-1177.37	-368.652	-1478.27	-930.176
0	-600.586	-1005.86	-385.132	-794.067	-383.911	-325.317	-1726.07	-1117.55	-343.018	-1393.43	-844.116
5	-547.485	-892.944	-339.355	-728.149	-338.135	-281.372	-1565.55	-980.225	-292.358	-1318.36	-767.212
10	-466.919	-792.847	-259.399	-645.752	-267.334	-225.83	-1398.93	-869.141	-242.92	-1181.64	-642.09
15	-377.197	-684.204	-196.533	-567.017	-175.171	-166.016	-1245.12	-731.201	-193.481	-1056.52	-534.058
20	-297.241	-562.744	-123.901	-471.191	-113.525	-117.188	-1032.1	-585.938	-134.277	-876.465	-425.415
25	-215.454	-422.363	-70.1904	-346.68	-28.0762	-76.2939	-852.661	-433.96	-78.125	-682.983	-308.838
30	-119.019	-300.903	-0.610352	-253.296	45.7764	-8.54492	-676.27	-293.579	-12.207	-546.875	-177.612
35	-42.7246	-181.885	53.1006	-147.705	73.2422	26.2451	-492.554	-164.185	26.8555	-381.47	-68.3594
40	41.5039	-70.1904	57.373	-39.0625	81.1768	25.6348	-314.331	-28.0762	42.7246	-195.923	43.9453
Steady-state inactivation
Cell number	1	2	3	4	5	6	7	8	9	10	11
Cell capacitance (pF)	12	17	18	12	22	22	15	15	13	15	18
Voltage (mV)
-120	-622.559	-1098.63	-476.074	-808.716	-484.009	-380.249	-1873.78	-1220.7	-391.235	-1524.05	-946.655
-115	-612.183	-1110.84	-451.66	-850.22	-514.526	-373.535	-1890.87	-1233.52	-371.094	-1488.04	-957.642
-110	-623.779	-1117.55	-471.191	-859.375	-511.475	-375.977	-1928.1	-1235.96	-388.794	-1483.15	-949.097
-105	-638.428	-1080.32	-460.205	-856.323	-513.306	-374.756	-1924.44	-1242.68	-368.042	-1480.71	-974.731
-100	-636.597	-1105.96	-477.905	-846.558	-515.747	-377.197	-1915.28	-1257.32	-396.118	-1492.92	-983.276
-95	-637.207	-1099.24	-458.984	-852.051	-487.671	-393.677	-1889.65	-1220.09	-383.911	-1468.51	-958.862
-90	-612.183	-1077.88	-482.178	-866.089	-472.412	-383.301	-1851.81	-1215.82	-367.432	-1462.4	-936.89
-85	-584.717	-1041.87	-471.802	-792.236	-416.26	-393.677	-1813.35	-1164.55	-352.783	-1414.18	-906.372
-80	-548.706	-991.211	-454.102	-742.188	-321.655	-346.069	-1734.62	-1040.04	-327.148	-1279.3	-845.947
-75	-424.805	-820.312	-400.391	-581.665	-195.312	-314.331	-1558.23	-797.119	-244.751	-1094.36	-758.057
-70	-276.489	-580.444	-328.369	-374.756	-72.0215	-252.686	-1333.62	-511.475	-158.081	-750.122	-590.82
-65	-148.315	-372.925	-211.792	-193.481	-13.4277	-157.471	-940.552	-231.323	-65.918	-437.012	-379.028
-60	-51.2695	-153.198	-106.812	-59.2041	7.32422	-88.501	-631.104	-74.4629	-18.9209	-201.416	-190.43
-55	-6.71387	-47.6074	-12.207	-1.2207	6.10352	-26.8555	-308.838	-4.88281	9.76562	-56.7627	-74.4629
-50	3.05176	9.15527	6.10352	2.44141	7.93457	10.376	-106.201	6.71387	7.32422	6.10352	-4.88281
-45	-2.44141	6.10352	6.71387	6.10352	7.93457	12.8174	1.83106	9.15527	9.76562	7.32422	4.88281
-40	2.44141	6.10352	9.15527	6.71387	7.32422	13.4277	7.93457	9.15527	9.76562	9.76562	4.88281
-35	-0.610352	8.54492	7.93457	3.66211	6.71387	10.9863	6.71387	9.15527	9.15527	10.376	3.05176
-30	0	7.93457	6.71387	6.10352	5.49316	10.376	7.32422	5.49316	7.93457	9.76562	4.27246
-25	-3.66211	7.93457	4.27246	4.88281	5.49316	6.71387	5.49316	6.71387	8.54492	7.93457	2.44141
-20	-1.83106	6.71387	3.66211	1.83106	4.27246	9.15527	5.49316	7.93457	5.49316	6.71387	4.27246
-15	-4.88281	6.10352	5.49316	4.27246	1.83106	6.10352	4.88281	8.54492	9.15527	7.32422	1.2207
-10	-14.0381	6.10352	2.44141	-6.10352	-19.5312	5.49316	5.49316	7.32422	7.93457	5.49316	3.66211
-5	-29.2969	-18.9209	-12.8174	-14.6484	-48.2178	-4.88281	-8.54492	-4.27246	5.49316	-11.5967	-8.54492
0	-50.0488	-54.9316	-32.959	-23.8037	-86.0596	-39.6729	-24.4141	-8.54492	0	-36.0107	-25.0244

## Sheet: YFP (IV,activation,SSI)
I/V-protocol and activation
Cell number	1	2	3	4	5	6	7	8	9	10	11
Cell capacitance (pF)	12	18	12	12	15	21	15	14	13	12	15
Voltage (mV)
-80	-23.1934	-21.3623	-13.4277	-31.1279	-17.7002	-45.7764	-25.0244	-23.8037	-23.8037	-42.7246	-45.7764
-75	-19.5312	-23.8037	-12.207	-30.5176	-16.4795	-48.8281	-23.1934	-20.1416	-21.9727	-41.5039	-44.5557
-70	-16.4795	-18.3105	-8.54492	-25.6348	-10.9863	-40.2832	-19.5312	-18.9209	-19.5312	-36.0107	-38.4521
-65	-13.4277	-17.0898	-7.93457	-26.2451	-11.5967	-35.4004	-17.7002	-15.2588	-19.5312	-33.5693	-35.4004
-60	-13.4277	-14.0381	-7.93457	-23.1934	-10.9863	-37.8418	-18.3105	-13.4277	-15.8691	-31.7383	-40.2832
-55	-16.4795	-20.1416	-6.71387	-21.3623	-16.4795	-43.335	-29.2969	-21.3623	-25.0244	-39.6729	-56.7627
-50	-28.6865	-26.2451	-12.8174	-28.0762	-59.2041	-93.3838	-62.8662	-45.166	-52.4902	-62.8662	-135.498
-45	-74.4629	-73.2422	-26.2451	-56.1523	-158.081	-258.179	-151.978	-98.877	-148.315	-112.915	-337.524
-40	-176.392	-197.144	-81.1768	-119.019	-618.896	-874.023	-350.952	-256.958	-394.897	-288.086	-960.083
-35	-375.977	-456.543	-225.83	-286.865	-1530.15	-2210.08	-720.215	-457.153	-814.819	-491.943	-1843.26
-30	-558.472	-892.334	-433.96	-466.309	-2556.76	-3110.35	-1109.01	-667.725	-1243.29	-776.978	-2662.96
-25	-742.798	-1286.01	-717.163	-631.714	-3029.17	-3497.92	-1455.08	-845.337	-1499.02	-1032.71	-3034.67
-20	-811.157	-1588.13	-878.906	-724.487	-3173.22	-3624.88	-1633.3	-932.007	-1684.57	-1152.95	-3176.27
-15	-877.075	-1716.92	-1020.51	-760.498	-3158.57	-3580.93	-1679.08	-994.263	-1710.82	-1215.21	-3170.78
-10	-875.854	-1762.08	-1061.4	-759.888	-3107.91	-3470.46	-1671.75	-976.562	-1691.89	-1179.2	-3126.83
-5	-849.609	-1736.45	-1037.6	-726.318	-2924.8	-3234.25	-1592.41	-952.759	-1621.09	-1156.01	-2933.96
0	-768.433	-1672.97	-1009.52	-669.556	-2728.27	-3005.37	-1493.53	-864.258	-1511.23	-1085.21	-2782.59
5	-701.294	-1532.59	-933.838	-608.521	-2490.23	-2754.52	-1372.68	-765.991	-1384.28	-997.925	-2501.83
10	-621.948	-1410.52	-839.233	-529.175	-2247.31	-2459.11	-1243.29	-684.204	-1237.18	-880.737	-2253.42
15	-525.513	-1245.73	-718.994	-453.491	-1947.02	-2151.49	-1079.1	-588.989	-1108.4	-776.367	-1996.46
20	-437.622	-1055.3	-610.352	-361.938	-1707.15	-1861.57	-921.021	-488.892	-964.966	-650.024	-1725.46
25	-328.979	-880.127	-496.826	-269.165	-1459.96	-1559.45	-754.395	-375.366	-781.25	-517.578	-1435.55
30	-246.582	-697.021	-391.235	-173.34	-1170.04	-1246.95	-581.055	-258.789	-614.624	-377.197	-1165.77
35	-144.043	-506.592	-256.348	-97.0459	-913.086	-951.538	-429.077	-157.471	-457.764	-241.699	-870.972
40	-62.8662	-329.59	-137.939	-6.10352	-664.673	-659.79	-261.23	-54.3213	-305.786	-112.305	-603.027
Steady-state inactivation
Cell number	1	2	3	4	5	6	7	8	9	10	11
Cell capacitance (pF)	12	18	12	12	15	21	15	14	13	12	15
Voltage (mV)
-120	-885.62	-1790.77	-1044.31	-748.901	-3131.1	-3579.71	-1684.57	-950.317	-1705.32	-1264.04	-3318.48
-115	-878.296	-1807.25	-1064.45	-758.057	-3164.06	-3643.19	-1706.54	-986.328	-1696.17	-1240.84	-3353.27
-110	-860.596	-1774.9	-1047.36	-775.757	-3138.43	-3566.89	-1687.01	-972.9	-1696.78	-1220.7	-3304.44
-105	-874.634	-1770.63	-1094.97	-751.343	-3179.93	-3616.94	-1713.26	-968.018	-1696.17	-1238.4	-3269.65
-100	-878.906	-1775.51	-1063.84	-760.498	-3136.6	-3566.28	-1691.89	-969.849	-1706.54	-1242.07	-3222.66
-95	-871.582	-1771.24	-1062.01	-737.305	-3115.84	-3511.96	-1687.62	-960.693	-1654.05	-1220.7	-3201.9
-90	-866.089	-1734.01	-1043.7	-718.994	-3039.55	-3342.29	-1607.67	-910.645	-1557.62	-1217.04	-3167.11
-85	-847.168	-1743.77	-1035.77	-726.318	-2826.54	-3008.42	-1516.11	-850.22	-1371.46	-1158.45	-3011.47
-80	-795.288	-1636.96	-981.445	-606.689	-2456.67	-2536.62	-1309.81	-667.114	-1090.09	-1069.34	-2764.28
-75	-714.111	-1516.11	-883.789	-454.102	-1829.22	-1832.89	-1017.46	-446.777	-717.773	-911.865	-2332.15
-70	-593.262	-1311.04	-725.098	-252.075	-1098.63	-1207.89	-673.828	-210.571	-375.977	-693.97	-1768.19
-65	-422.363	-992.432	-521.24	-95.8252	-464.478	-689.697	-364.38	-72.6318	-178.223	-468.14	-1170.04
-60	-229.492	-639.648	-294.189	-18.3105	-143.433	-321.655	-163.574	-1.83106	-67.1387	-225.83	-594.482
-55	-73.8525	-310.059	-122.07	4.27246	-20.752	-110.474	-47.6074	4.27246	-10.9863	-72.0215	-205.688
-50	-6.10352	-93.9941	-21.9727	5.49316	1.2207	-20.752	-4.88281	-0.610352	-1.2207	0	-36.0107
-45	5.49316	3.05176	7.32422	4.27246	1.83106	-5.49316	-2.44141	4.88281	2.44141	0.610352	-3.66211
-40	7.32422	7.93457	9.15527	6.71387	4.27246	-3.66211	-1.83106	5.49316	1.2207	2.44141	-3.05176
-35	5.49316	7.93457	7.93457	6.10352	5.49316	-3.66211	-0.610352	4.27246	-0.610352	-0.610352	-4.27246
-30	4.88281	6.71387	9.15527	2.44141	1.2207	-3.05176	-2.44141	2.44141	-0.610352	-1.2207	-3.05176
-25	4.88281	7.93457	9.76562	4.88281	3.66211	-3.66211	-2.44141	3.66211	-1.2207	-0.610352	-1.2207
-20	3.05176	9.76562	9.15527	2.44141	4.88281	-6.10352	-1.83106	1.2207	-5.49316	1.83106	-4.88281
-15	5.49316	8.54492	6.71387	1.83106	3.05176	-29.9072	-4.88281	1.2207	-0.610352	1.2207	-6.71387
-10	-0.610352	7.32422	8.54492	-0.610352	-11.5967	-60.4248	-1.2207	1.83106	1.83106	0.610352	-23.1934
-5	-17.7002	-7.32422	3.66211	-13.4277	-46.3867	-87.2803	-13.4277	-13.4277	-10.9863	-23.8037	-47.6074
0	-20.1416	-46.9971	-9.76562	-20.1416	-79.9561	-108.643	-45.166	-25.0244	-36.6211	-46.9971	-70.8008

## Sheet: hNav1.5 (OSI,RFI)
Onset of slow inactivation
Cell number	1		2		6		7		8		9		10		11		12		13
Cell capacitance (pF)	22		11		13		14
Time (ms)	Peak 1	Peak 2	Peak 1	Peak 2	Peak 1	Peak 2	Peak 1	Peak 2	Peak 1	Peak 2	Peak 1	Peak 2	Peak 1	Peak 2	Peak 1	Peak 2	Peak 1	Peak 2	Peak 1	Peak 2
3	-3462.52	-2846.07	-4025.88	-3015.14	-2680.05	-2269.29	-2225.95	-2029.42	-2213.75	-1835.33	-850.22	-734.253	-4100.95	-3034.67	-1722.41	-1174.32	-1198.12	-715.942	-3120.12	-2088.62
4	-3477.78	-2855.83	-4063.72	-3041.38	-2666.63	-2294.92	-2283.94	-2009.28	-2222.9	-1799.32	-858.154	-673.218	-4097.9	-2989.5	-1738.89	-1134.64	-1172.49	-703.125	-3121.34	-2028.81
5	-3463.13	-2817.38	-4030.15	-2969.36	-2655.64	-2236.33	-2297.36	-2028.2	-2235.72	-1817.63	-867.31	-703.125	-4138.79	-2955.32	-1710.82	-1123.05	-1189.58	-684.814	-3146.97	-2023.93
8	-3500.98	-2798.46	-4011.23	-2948	-2649.54	-2259.52	-2271.73	-1975.1	-2233.89	-1802.37	-874.634	-671.997	-4089.36	-2969.36	-1715.7	-1105.35	-1196.29	-675.049	-3147.58	-2003.78
10	-3463.75	-2778.32	-3984.38	-2905.88	-2711.79	-2224.12	-2275.39	-2007.45	-2227.78	-1760.25	-856.934	-684.814	-4106.45	-2929.69	-1801.15	-1122.44	-1168.82	-667.725	-3168.95	-2027.59
20	-3429.57	-2726.44	-4038.7	-2911.38	-2705.69	-2250.37	-2261.35	-1988.53	-2214.36	-1745	-875.854	-681.152	-4110.72	-2924.8	-1713.87	-1073	-1176.15	-671.387	-3187.26	-1985.47
30	-3460.69	-2706.3	-3990.48	-2839.97	-2695.31	-2212.52	-2300.42	-1980.59	-2219.85	-1713.26	-858.765	-640.869	-4114.99	-2902.22	-1743.16	-1099.85	-1194.46	-661.621	-3165.89	-1965.33
40	-3461.91	-2658.69	-4036.87	-2885.74	-2677.61	-2182.62	-2259.52	-1979.98	-2235.11	-1685.18	-877.075	-651.245	-4135.13	-2819.21	-1722.41	-1087.65	-1228.03	-664.062	-3170.78	-1976.93
50	-3474.73	-2684.33	-3999.02	-2842.41	-2683.72	-2178.34	-2263.18	-1981.81	-2188.11	-1684.57	-879.517	-658.569	-4106.45	-2838.75	-1745.61	-1064.45	-1202.39	-668.335	-3184.81	-1942.14
80	-3466.8	-2595.21	-4023.44	-2785.64	-2669.68	-2152.1	-2269.29	-1936.04	-2195.43	-1642.46	-852.661	-629.272	-4118.04	-2819.21	-1743.16	-1073	-1191.41	-650.635	-3193.36	-1920.17
100	-3471.68	-2596.44	-4014.28	-2807.62	-2684.94	-2135.62	-2294.92	-1970.83	-2163.7	-1651.61	-877.075	-615.845	-4122.31	-2853.39	-1777.95	-1031.49	-1178.59	-646.362	-3208.62	-1931.76
150	-3461.91	-2550.66	-4011.23	-2757.57	-2658.69	-2139.28	-2310.18	-1940.31	-2203.98	-1605.22	-859.985	-614.014	-4132.08	-2781.98	-1735.23	-982.056	-1166.99	-656.738	-3231.2	-1901.25
200	-3489.99	-2499.39	-4052.73	-2714.84	-2686.16	-2074.58	-2278.44	-1951.29	-2190.55	-1597.29	-854.492	-593.872	-4132.69	-2745.36	-1720.58	-1011.35	-1198.12	-640.869	-3201.29	-1894.53
300	-3457.64	-2453.61	-4027.1	-2670.29	-2684.94	-2052.61	-2324.83	-1882.32	-2197.88	-1529.54	-830.688	-588.989	-4158.33	-2705.69	-1742.55	-975.342	-1204.22	-619.507	-3204.96	-1847.53
500	-3494.26	-2388.31	-4018.55	-2617.19	-2692.87	-2045.29	-2294.92	-1881.1	-2203.37	-1497.8	-877.075	-562.744	-4143.07	-2667.24	-1751.71	-964.355	-1213.38	-594.482	-3275.76	-1815.8
1000	-3455.2	-2266.24	-4011.23	-2547.61	-2674.56	-1938.48	-2354.13	-1841.43	-2205.2	-1416.63	-855.713	-526.123	-4139.4	-2601.32	-1738.89	-933.228	-1209.72	-598.145	-3236.08	-1773.07
3000	-3472.29	-2228.39	-3995.97	-2451.17	-2659.91	-1825.56	-2289.43	-1699.22	-2196.04	-1375.73	-867.92	-513.916	-4141.85	-2534.18	-1712.65	-870.972	-1204.83	-559.692	-3211.67	-1695.56
Recovery from inactivation
Cell number	1		2		4		5		6		7		8		9		10		11		12		13
Cell capacitance (pF)	22		11		10		15		13		11
Time (ms)	Peak 1	Peak 2	Peak 1	Peak 2	Peak 1	Peak 2	Peak 1	Peak 2	Peak 1	Peak 2	Peak 1	Peak 2	Peak 1	Peak 2	Peak 1	Peak 2	Peak 1	Peak 2	Peak 1	Peak 2	Peak 1	Peak 2	Peak 1	Peak 2
0.25	-3426.51	-12.207	-3970.95	-9.76562	-3874.51	-9.15527	-3221.44	-8.54492	-2626.34	-1.83106	-2191.16	-6.71387	-2166.14	-0.610352	-871.582	-10.376	-3986.82	-6.10352	-1714.48	-0.610352	-1163.94	0	-3149.41	-6.71387
0.5	-3403.32	-14.6484	-4067.99	-25.6348	-3837.28	-12.8174	-3206.79	-19.5312	-2637.94	-9.76562	-2233.28	-4.88281	-2181.4	-3.66211	-875.854	-6.71387	-3971.56	-11.5967	-1705.32	-1.2207	-1163.94	1.2207	-3179.93	-5.49316
0.75	-3441.77	-12.8174	-4019.17	-44.5557	-3798.22	-23.8037	-3200.07	-41.5039	-2622.07	-36.6211	-2208.25	-35.4004	-2213.13	-13.4277	-877.075	-7.32422	-3997.8	-46.3867	-1704.1	-8.54492	-1184.08	0	-3170.78	-4.88281
1	-3410.03	-34.79	-3988.04	-93.3838	-3840.33	-70.1904	-3198.24	-95.2148	-2605.59	-72.6318	-2224.12	-81.1768	-2205.2	-40.8936	-880.127	-5.49316	-3979.49	-99.4873	-1706.54	-19.5312	-1147.46	-2.44141	-3157.35	-29.2969
2	-3389.89	-202.637	-4006.96	-316.162	-3832.4	-296.631	-3250.73	-397.339	-2637.94	-316.772	-2218.63	-321.655	-2207.03	-184.326	-889.282	-37.8418	-4003.3	-361.328	-1691.89	-106.201	-1187.74	-51.8799	-3159.79	-220.337
3	-3476.56	-396.729	-4019.78	-609.741	-3839.72	-606.689	-3221.44	-691.528	-2629.39	-568.237	-2218.63	-564.575	-2248.54	-345.459	-873.413	-75.6836	-4001.46	-650.635	-1724.85	-215.454	-1188.35	-118.408	-3155.52	-430.298
5	-3441.16	-817.261	-4033.81	-1081.54	-3825.07	-1118.16	-3198.85	-1227.42	-2620.24	-991.821	-2189.33	-1008.91	-2205.2	-695.801	-875.244	-193.481	-3992.92	-1210.33	-1709.59	-396.118	-1172.49	-264.893	-3159.18	-808.105
10	-3472.9	-1656.49	-4024.66	-1953.74	-3826.9	-2051.39	-3275.15	-2053.83	-2615.97	-1646.73	-2236.94	-1586.3	-2218.63	-1153.56	-863.037	-421.143	-4050.29	-2026.37	-1696.78	-747.07	-1162.11	-459.595	-3142.7	-1406.25
20	-3464.97	-2392.58	-3982.54	-2651.37	-3847.66	-2847.29	-3262.94	-2623.9	-2645.26	-2054.44	-2193.6	-1837.77	-2171.63	-1574.71	-891.113	-613.403	-4038.09	-2564.7	-1724.24	-998.535	-1179.2	-616.455	-3149.41	-1809.69
30	-3460.08	-2706.3	-3974.61	-2903.44	-3869.63	-3150.63	-3226.32	-2731.93	-2610.47	-2166.14	-2214.36	-1922	-2210.08	-1713.26	-870.972	-711.06	-4038.09	-2768.55	-1759.03	-1109.01	-1185.3	-661.621	-3133.54	-1978.76
40	-3457.64	-2854.61	-4001.46	-3075.56	-3890.99	-3393.55	-3224.49	-2817.38	-2615.36	-2229.61	-2238.77	-1976.93	-2229.61	-1828	-877.686	-728.149	-3990.48	-2885.74	-1752.93	-1162.11	-1177.98	-708.008	-3136.6	-2049.56
50	-3463.13	-2924.8	-4005.13	-3157.96	-3862.92	-3370.97	-3302	-2877.81	-2658.69	-2293.09	-2222.29	-2026.37	-2181.4	-1818.24	-871.582	-751.343	-4007.57	-2980.35	-1729.74	-1187.74	-1198.12	-746.46	-3126.83	-2119.14
100	-3460.08	-3099.37	-4025.27	-3397.22	-3871.46	-3555.3	-3280.03	-2982.18	-2612.92	-2386.47	-2251.59	-2066.65	-2221.68	-1911.62	-879.517	-816.04	-4000.85	-3181.15	-1774.29	-1318.36	-1164.55	-817.871	-3111.57	-2357.18
150	-3468.63	-3172	-4050.9	-3472.9	-3865.97	-3642.58	-3276.98	-3072.51	-2609.25	-2437.74	-2226.56	-2074.58	-2232.67	-2004.39	-904.541	-811.768	-4005.13	-3352.66	-1752.32	-1421.51	-1205.44	-884.399	-3135.99	-2467.04
200	-3440.55	-3214.11	-4013.67	-3577.27	-3869.63	-3653.56	-3276.37	-3084.72	-2642.82	-2466.43	-2234.5	-2124.02	-2250.98	-2020.87	-885.62	-808.716	-4056.4	-3460.69	-1749.27	-1432.5	-1198.73	-917.969	-3126.83	-2573.24
250	-3442.99	-3286.74	-4040.53	-3624.88	-3884.89	-3702.39	-3295.9	-3144.53	-2640.38	-2493.29	-2251.59	-2136.84	-2223.51	-2055.05	-872.192	-828.857	-4053.34	-3543.7	-1743.16	-1479.49	-1232.91	-980.835	-3119.51	-2655.64
300	-3474.12	-3351.44	-4000.85	-3666.38	-3931.27	-3720.7	-3225.71	-3166.5	-2649.54	-2526.25	-2241.82	-2166.14	-2230.83	-2089.84	-885.01	-820.923	-4045.41	-3633.42	-1747.44	-1496.58	-1196.9	-983.276	-3128.66	-2722.78
400	-3444.21	-3380.13	-3986.82	-3721.92	-3919.07	-3770.14	-3247.68	-3173.83	-2639.16	-2534.79	-2251.59	-2180.79	-2219.85	-2103.88	-869.751	-838.623	-4038.7	-3704.83	-1745.61	-1598.51	-1185.3	-1028.44	-3077.39	-2832.64
500	-3485.72	-3400.27	-4022.22	-3823.85	-3838.5	-3790.89	-3240.36	-3178.1	-2664.18	-2551.88	-2240.6	-2207.03	-2232.06	-2114.26	-878.906	-845.337	-4050.9	-3798.83	-1738.89	-1611.33	-1193.85	-1068.73	-3112.79	-2875.37
800	-3441.77	-3454.59	-4018.55	-3953.86	-3870.24	-3809.81	-3275.15	-3259.28	-2640.38	-2643.43	-2261.96	-2251.59	-2225.95	-2182.01	-867.31	-853.271	-4027.1	-3932.5	-1735.23	-1669.92	-1229.86	-1142.58	-3103.03	-2984.01
1000	-3467.41	-3457.03	-4021	-3949.58	-3820.19	-3795.17	-3258.06	-3215.94	-2640.99	-2606.81	-2247.92	-2232.67	-2260.74	-2205.81	-853.271	-852.051	-4081.42	-3916.02	-1768.19	-1748.66	-1167.6	-1159.06	-3109.74	-3036.5
2000	-3491.21	-3482.06	-4019.17	-3988.65	-3846.44	-3853.15	-3268.43	-3262.33	-2637.33	-2637.33	-2256.47	-2231.45	-2214.36	-2212.52	-875.854	-842.285	-4056.4	-4047.85	-1713.87	-1715.09	-1194.46	-1177.37	-3073.73	-3079.22
3000	-3455.2	-3455.81	-3979.49	-4031.37	-3864.14	-3906.25	-3267.21	-3261.72	-2616.58	-2616.58	-2252.2	-2271.73	-2207.03	-2199.71	-877.686	-854.492	-4059.45	-4031.37	-1729.13	-1731.57	-1199.34	-1184.08	-3092.04	-3115.23

## Sheet: GFP (OSI,RFI)
Onset of slow inactivation
Cell number	1		2		3		5		6		7		8		9
Cell capacitance (pF)	17		12		16		13		13		16		14
Time (ms)	Peak 1	Peak 2	Peak 1	Peak 2	Peak 1	Peak 2	Peak 1	Peak 2	Peak 1	Peak 2	Peak 1	Peak 2	Peak 1	Peak 2	Peak 1	Peak 2
3	-2507.32	-1957.4	-2103.88	-1673.58	-2325.44	-1660.77	-3333.13	-2741.09	-1620.48	-1091.92	-4496.46	-3360.6	-5312.5	-4888.92	-4951.17	-3955.08
4	-2470.7	-1918.33	-2033.08	-1666.26	-2249.15	-1669.92	-3319.09	-2740.48	-1622.92	-1064.45	-4522.09	-3318.48	-5258.18	-4787.6	-4920.04	-3916.63
5	-2465.21	-1886.6	-2053.83	-1639.4	-2296.14	-1644.29	-3297.12	-2678.83	-1627.81	-1030.27	-4577.03	-3244.02	-5303.34	-4820.56	-4949.95	-3946.53
8	-2486.57	-1840.21	-2062.38	-1646.73	-2269.9	-1613.16	-3363.04	-2703.86	-1597.9	-1016.24	-4550.78	-3185.42	-5293.58	-4821.17	-4982.3	-3864.75
10	-2471.31	-1847.53	-2081.3	-1597.9	-2296.14	-1603.39	-3353.27	-2689.21	-1604.61	-1021.73	-4487.3	-3148.8	-5311.89	-4710.08	-4916.38	-3878.17
20	-2481.08	-1903.08	-2053.22	-1593.02	-2279.66	-1611.94	-3370.97	-2658.69	-1579.59	-1004.03	-4553.83	-3126.83	-5320.43	-4641.11	-4921.26	-3839.72
30	-2467.04	-1885.38	-2093.51	-1583.25	-2345.58	-1556.4	-3330.08	-2587.89	-1617.43	-979.614	-4584.96	-3085.94	-5290.53	-4606.93	-4890.75	-3751.83
40	-2439.58	-1889.04	-2059.33	-1558.23	-2319.34	-1593.63	-3322.75	-2539.67	-1614.38	-972.29	-4515.38	-3076.17	-5274.66	-4562.38	-4953	-3704.83
50	-2498.17	-1880.49	-2052	-1519.78	-2330.93	-1540.53	-3361.21	-2581.18	-1608.28	-986.938	-4522.71	-3073.73	-5289.31	-4520.26	-4912.72	-3681.64
80	-2467.04	-1800.54	-2064.82	-1514.89	-2331.54	-1566.16	-3349	-2496.34	-1602.78	-989.99	-4559.33	-3043.82	-5296.63	-4504.39	-4941.41	-3662.11
100	-2465.82	-1823.73	-2078.25	-1524.05	-2330.93	-1525.88	-3333.13	-2484.13	-1603.39	-985.107	-4531.25	-3016.97	-5270.39	-4472.66	-4946.29	-3608.4
150	-2454.22	-1799.93	-2093.51	-1488.04	-2302.86	-1542.97	-3322.75	-2431.03	-1611.94	-971.069	-4558.11	-2981.57	-5308.84	-4345.7	-4942.63	-3561.4
200	-2454.83	-1751.71	-2071.53	-1464.84	-2337.65	-1505.13	-3329.47	-2379.15	-1560.67	-958.862	-4545.9	-2953.49	-5286.87	-4333.5	-4956.67	-3554.69
300	-2451.17	-1732.18	-2086.79	-1443.48	-2304.69	-1489.87	-3281.86	-2342.53	-1585.08	-944.214	-4553.22	-2965.09	-5289.92	-4248.66	-4958.5	-3486.94
500	-2468.87	-1734.62	-2089.23	-1428.22	-2315.06	-1425.78	-3327.64	-2250.98	-1644.9	-864.868	-4535.52	-2838.13	-5355.22	-4142.46	-4924.93	-3415.53
1000	-2453.61	-1648.56	-2088.62	-1394.65	-2290.65	-1439.82	-3316.65	-2211.91	-1593.02	-892.944	-4566.04	-2825.93	-5291.14	-4125.37	-4922.49	-3340.45
3000	-2432.86	-1566.77	-2088.62	-1290.89	-2337.04	-1385.5	-3306.27	-2098.39	-1599.73	-845.947	-4559.33	-2850.34	-5317.99	-3896.48	-4900.51	-3245.24
Recovery from inactivation
Cell number	1		2		3		4		6		7		8		9
Cell capacitance (pF)	17		12		16		11		13		16		14
Time (ms)	Peak 1	Peak 2	Peak 1	Peak 2	Peak 1	Peak 2	Peak 1	Peak 2	Peak 1	Peak 2	Peak 1	Peak 2	Peak 1	Peak 2	Peak 1	Peak 2
0.25	-2682.5	-5.49316	-2032.47	0.610352	-2268.68	-5.49316	-3345.34	-5.49316	-1552.12	-10.9863	-4273.07	-14.6484	-5078.74	-15.8691	-4887.7	-14.0381
0.5	-2675.17	-6.71387	-2036.13	-1.83106	-2373.66	-9.15527	-3341.06	-6.71387	-1581.42	-9.76562	-4342.04	-17.0898	-5072.02	-29.9072	-4962.77	-21.9727
0.75	-2708.74	-11.5967	-2052	-7.32422	-2340.09	-19.5312	-3287.35	-27.4658	-1575.32	-9.15527	-4291.38	-57.9834	-5178.22	-61.0352	-4903.56	-45.7764
1	-2709.35	-39.6729	-2038.57	-8.54492	-2302.25	-43.9453	-3275.76	-65.3076	-1558.23	-17.7002	-4312.13	-95.8252	-5140.99	-112.915	-4951.17	-89.7217
2	-2699.58	-202.637	-2037.96	-138.55	-2331.54	-172.119	-3327.03	-308.838	-1584.47	-86.0596	-4298.1	-409.546	-5126.34	-458.984	-4895.02	-383.301
3	-2677.61	-395.508	-2069.7	-292.969	-2331.54	-325.317	-3337.4	-599.365	-1581.42	-194.092	-4340.21	-766.602	-5173.34	-834.351	-4935.91	-702.515
5	-2690.43	-814.819	-2043.46	-556.641	-2332.15	-574.951	-3309.33	-1043.09	-1599.73	-399.17	-4310.91	-1272.58	-5150.76	-1672.36	-4906.01	-1365.36
10	-2669.68	-1419.07	-2048.95	-1031.49	-2338.26	-1038.21	-3349.61	-1804.81	-1591.19	-711.06	-4372.56	-2160.03	-5157.47	-3090.82	-4950.56	-2534.79
20	-2612.3	-1878.05	-2022.71	-1412.96	-2370.61	-1457.52	-3305.66	-2377.32	-1604	-961.914	-4401.25	-2843.63	-5174.56	-4213.26	-4931.03	-3446.04
30	-2589.72	-2035.52	-2017.82	-1573.49	-2332.76	-1574.1	-3320.31	-2591.55	-1582.03	-989.38	-4421.39	-3063.35	-5205.69	-4569.09	-4918.82	-3757.32
40	-2589.72	-2166.14	-2089.84	-1662.6	-2328.49	-1672.97	-3370.97	-2700.81	-1604	-1081.54	-4333.5	-3217.77	-5216.67	-4731.45	-4914.55	-3937.38
50	-2615.36	-2185.67	-2052	-1657.1	-2359.01	-1691.89	-3317.87	-2803.96	-1604	-1116.33	-4389.65	-3317.26	-5214.23	-4788.21	-4937.13	-4075.32
100	-2576.29	-2236.33	-2042.24	-1794.43	-2346.19	-1832.28	-3319.09	-2924.19	-1582.03	-1192.02	-4337.16	-3552.25	-5178.22	-4942.63	-4952.39	-4336.55
150	-2533.57	-2285.77	-2082.52	-1877.44	-2337.65	-1917.72	-3342.9	-3026.73	-1596.68	-1253.05	-4383.54	-3671.26	-5194.09	-5063.48	-4932.86	-4388.43
200	-2567.14	-2356.57	-2041.02	-1891.48	-2352.91	-1996.46	-3316.65	-3055.42	-1582.64	-1361.08	-4365.23	-3894.65	-5234.38	-5051.27	-4936.52	-4502.56
250	-2583.01	-2396.85	-2078.25	-1904.91	-2300.42	-2097.78	-3311.16	-3140.26	-1585.69	-1358.64	-4432.37	-3962.4	-5215.45	-5134.89	-4960.94	-4599.61
300	-2532.35	-2412.72	-2084.35	-1956.18	-2344.97	-2127.08	-3333.74	-3173.83	-1591.19	-1373.9	-4414.06	-4009.4	-5222.78	-5140.99	-4972.53	-4630.74
400	-2551.88	-2416.99	-2088.62	-1970.21	-2324.83	-2182.62	-3299.56	-3176.27	-1618.65	-1489.87	-4428.1	-4202.88	-5253.3	-5145.87	-4937.13	-4714.36
500	-2562.87	-2465.21	-2069.09	-2023.32	-2362.06	-2223.51	-3277.59	-3250.12	-1623.54	-1503.3	-4408.57	-4258.42	-5267.94	-5240.48	-4932.86	-4797.36
800	-2531.74	-2515.87	-2081.91	-2013.55	-2377.32	-2265.01	-3311.77	-3270.87	-1595.46	-1542.97	-4452.51	-4310.3	-5218.51	-5208.13	-4932.25	-4871.22
1000	-2566.53	-2485.35	-2058.11	-2062.38	-2333.98	-2312.01	-3345.34	-3313.6	-1602.17	-1520.39	-4471.44	-4410.4	-5187.38	-5224.61	-4982.91	-4896.85
2000	-2531.13	-2523.19	-2034.3	-2074.58	-2344.97	-2327.88	-3330.08	-3335.57	-1613.16	-1597.29	-4419.56	-4432.98	-5260.01	-5198.36	-4956.05	-4962.16
3000	-2509.16	-2517.7	-2076.42	-2063.6	-2324.22	-2359.62	-3308.72	-3328.25	-1580.81	-1580.81	-4448.85	-4445.8	-5264.28	-5244.75	-4922.49	-4968.26

## Sheet: FLAG (OSI, RFI)
Onset of slow inactivation
Cell number	1		2		3		4		5		7		9		11
Cell capacitance (pF)	12		17		18		12		22		15		13		18
Time (ms)	Peak 1	Peak 2	Peak 1	Peak 2	Peak 1	Peak 2	Peak 1	Peak 2	Peak 1	Peak 2	Peak 1	Peak 2	Peak 1	Peak 2	Peak 1	Peak 2
3	-635.376	-588.989	-1210.94	-989.38	-485.229	-319.824	-923.462	-846.558	-536.499	-455.933	-408.936	-320.435	-1291.5	-1102.91	-983.276	-700.684
4	-642.7	-611.572	-1185.91	-980.835	-473.022	-313.721	-932.007	-881.348	-513.916	-456.543	-407.104	-314.941	-1301.88	-1116.33	-972.29	-681.763
5	-645.142	-591.431	-1206.67	-955.2	-483.398	-311.89	-918.579	-866.699	-505.981	-447.998	-416.87	-318.604	-1290.28	-1135.25	-984.497	-665.894
8	-637.817	-592.651	-1201.17	-950.317	-479.126	-313.721	-936.279	-854.492	-504.761	-462.036	-405.884	-285.645	-1286.01	-1090.09	-970.459	-670.776
10	-611.572	-610.962	-1204.83	-947.266	-480.957	-301.514	-944.214	-866.089	-532.227	-440.063	-398.56	-307.007	-1293.33	-1090.7	-962.524	-678.101
20	-646.362	-587.158	-1176.15	-917.969	-488.281	-291.138	-926.514	-857.544	-505.371	-439.453	-397.949	-304.565	-1284.79	-1099.24	-979.614	-681.763
30	-657.959	-572.51	-1185.3	-924.072	-496.826	-285.034	-921.021	-859.375	-519.409	-446.777	-397.339	-296.631	-1303.71	-1057.74	-980.225	-686.646
40	-625	-578.003	-1221.92	-907.593	-496.826	-297.241	-950.317	-847.168	-512.085	-433.96	-385.742	-315.552	-1292.72	-1068.73	-1007.08	-650.635
50	-672.607	-568.848	-1190.8	-916.138	-481.567	-285.645	-967.407	-829.468	-537.72	-431.519	-390.625	-300.903	-1314.7	-1058.96	-956.421	-656.128
80	-601.807	-555.42	-1203	-907.593	-473.633	-288.696	-936.89	-837.402	-518.799	-432.739	-401.611	-307.007	-1303.1	-1036.99	-967.407	-653.076
100	-628.052	-571.899	-1210.33	-906.372	-493.164	-276.489	-939.331	-831.299	-518.799	-411.377	-408.936	-288.086	-1302.49	-1011.35	-980.835	-638.428
150	-613.403	-518.188	-1209.11	-890.503	-499.878	-289.307	-913.696	-813.599	-515.137	-421.143	-402.832	-286.865	-1314.7	-1019.9	-978.394	-646.362
200	-623.169	-530.396	-1208.5	-883.179	-473.022	-274.658	-941.772	-776.978	-499.878	-413.208	-404.663	-294.8	-1284.18	-989.38	-960.083	-649.414
300	-635.986	-534.058	-1228.03	-880.737	-495.605	-290.527	-946.655	-761.719	-494.995	-411.987	-386.353	-278.32	-1280.52	-966.187	-961.914	-596.924
500	-635.376	-537.109	-1245.12	-823.975	-482.178	-281.982	-922.852	-776.367	-486.45	-396.729	-416.87	-294.8	-1278.08	-929.565	-963.745	-620.117
1000	-635.376	-494.995	-1236.57	-839.233	-475.464	-253.296	-932.617	-759.277	-499.878	-355.225	-401.001	-267.334	-1283.57	-902.71	-981.445	-609.741
3000	-602.417	-479.126	-1218.87	-776.367	-484.009	-255.737	-949.097	-705.566	-504.15	-347.29	-404.663	-230.103	-1282.35	-856.934	-991.211	-558.472
Recovery from inactivation
Cell number	1		2		3		4		5
Cell capacitance (pF)	12		17		18		12		22
Time (ms)	Peak 1	Peak 2	Peak 1	Peak 2	Peak 1	Peak 2	Peak 1	Peak 2	Peak 1	Peak 2
0.25	-664.062	-11.5967	-1170.04	-3.66211	-491.333	-1.83106	-880.127	-6.71387	-532.227	-6.10352
0.5	-657.959	-10.376	-1184.69	-3.05176	-489.502	-4.88281	-906.372	-4.88281	-511.475	-5.49316
0.75	-673.218	-10.376	-1212.77	-4.88281	-490.723	-1.2207	-881.348	-4.27246	-513.306	-6.10352
1	-655.518	-11.5967	-1153.56	-3.05176	-470.581	-4.88281	-918.579	-3.66211	-509.033	-6.71387
2	-656.738	-54.3213	-1147.46	-79.9561	-492.554	-6.71387	-886.841	-50.6592	-498.657	-7.93457
3	-682.373	-103.76	-1164.55	-186.768	-491.943	-34.1797	-902.71	-112.305	-514.526	-38.4521
5	-667.114	-219.727	-1162.11	-355.835	-481.567	-106.812	-891.724	-270.996	-526.123	-135.498
10	-692.749	-407.104	-1187.13	-628.662	-488.892	-211.792	-906.982	-551.147	-527.344	-274.048
20	-691.528	-551.758	-1181.03	-842.285	-502.319	-299.072	-899.658	-755.005	-535.889	-387.573
30	-659.18	-595.093	-1209.11	-931.396	-492.554	-305.176	-907.593	-828.247	-527.344	-434.57
40	-668.945	-629.272	-1178.59	-941.162	-496.826	-314.941	-914.307	-838.623	-528.564	-459.595
50	-669.556	-612.793	-1163.94	-967.407	-487.671	-309.448	-901.489	-868.53	-507.812	-488.892
100	-661.621	-657.349	-1173.71	-1047.97	-495.605	-362.549	-901.489	-902.71	-529.785	-507.812
150	-661.621	-648.193	-1181.64	-1059.57	-480.347	-375.977	-924.683	-911.865	-538.94	-506.592
200	-675.049	-648.193	-1204.22	-1080.32	-483.398	-407.104	-908.203	-898.438	-526.733	-537.109
250	-657.349	-638.428	-1210.33	-1113.28	-484.009	-406.494	-926.514	-917.358	-510.254	-513.306
300	-670.776	-659.18	-1188.35	-1121.22	-496.216	-430.298	-889.893	-930.176	-529.785	-510.864
400	-658.569	-663.452	-1203	-1122.44	-488.892	-443.726	-914.917	-932.617	-512.695	-518.799
500	-650.024	-665.283	-1177.37	-1141.97	-491.943	-459.595	-930.786	-903.931	-512.085	-541.382
800	-678.101	-670.776	-1187.74	-1178.59	-490.723	-468.14	-907.593	-916.138	-519.409	-510.254
1000	-631.104	-656.128	-1197.51	-1181.03	-491.943	-487.061	-907.593	-927.124	-527.344	-502.93
2000	-653.687	-653.687	-1199.95	-1212.77	-486.45	-507.812	-953.979	-929.565	-502.93	-527.954
3000	-625.61	-645.142	-1199.95	-1237.18	-496.826	-494.995	-938.721	-906.982	-524.902	-498.047

## Sheet: YFP (OSI, RFI)
Onset of slow inactivation
Cell number	1		2		3		4		5		7		8		9		10		11
Cell capacitance (pF)	12		18		12		12		12		15		14		13		12		15
Time (ms)	Peak 1	Peak 2	Peak 1	Peak 2	Peak 1	Peak 2	Peak 1	Peak 2	Peak 1	Peak 2	Peak 1	Peak 2	Peak 1	Peak 2	Peak 1	Peak 2	Peak 1	Peak 2	Peak 1	Peak 2
3	-1002.2	-668.335	-1865.84	-1265.26	-1137.7	-814.819	-824.585	-698.853	-3315.43	-3153.69	-1687.01	-1337.89	-963.745	-830.078	-1657.1	-1459.35	-1248.17	-744.629	-3309.94	-2185.06
4	-997.314	-697.632	-1903.08	-1229.25	-1102.29	-791.626	-805.054	-701.904	-3398.44	-3118.9	-1699.22	-1293.33	-955.2	-878.296	-1676.03	-1483.76	-1239.01	-730.591	-3289.18	-2121.58
5	-1017.46	-686.035	-1881.1	-1207.89	-1114.5	-831.909	-802.612	-712.891	-3354.49	-3074.95	-1680.91	-1312.26	-953.369	-896.606	-1653.44	-1463.01	-1256.1	-733.643	-3286.13	-2062.38
8	-1033.33	-662.842	-1888.43	-1227.42	-1083.98	-792.236	-792.236	-701.904	-3357.54	-3081.05	-1713.87	-1283.57	-958.862	-889.282	-1690.06	-1460.57	-1264.65	-717.773	-3315.43	-2059.94
10	-1018.07	-657.349	-1859.13	-1218.87	-1134.03	-800.781	-830.078	-712.891	-3362.43	-3106.08	-1680.91	-1261.6	-948.486	-841.675	-1658.94	-1446.53	-1236.57	-702.515	-3265.99	-2030.64
20	-1005.25	-664.062	-1909.79	-1214.6	-1121.22	-801.392	-803.833	-692.749	-3314.82	-3046.26	-1658.94	-1252.44	-976.562	-855.103	-1700.44	-1398.93	-1200.56	-678.101	-3276.37	-1998.9
30	-1035.77	-651.855	-1875	-1193.85	-1165.77	-798.95	-813.599	-664.062	-3336.18	-3046.88	-1671.75	-1256.71	-918.579	-848.389	-1649.17	-1412.35	-1246.95	-684.814	-3265.38	-1956.79
40	-1016.24	-670.776	-1895.14	-1163.94	-1118.77	-794.678	-816.65	-670.166	-3307.5	-2977.91	-1698	-1252.44	-970.459	-817.261	-1662.6	-1412.96	-1271.97	-682.983	-3285.52	-1984.86
50	-1013.79	-668.945	-1903.69	-1158.45	-1121.22	-772.705	-801.392	-662.842	-3318.48	-2890.62	-1656.49	-1222.53	-941.162	-810.547	-1665.65	-1400.15	-1220.7	-649.414	-3294.07	-1956.18
80	-988.159	-626.831	-1870.12	-1151.12	-1141.36	-787.964	-817.871	-645.142	-3289.79	-2883.3	-1664.43	-1160.89	-959.473	-814.819	-1678.47	-1357.42	-1246.95	-661.621	-3279.42	-1912.23
100	-1044.92	-630.493	-1889.04	-1143.19	-1088.26	-754.395	-802.002	-640.259	-3325.81	-2874.15	-1684.57	-1200.56	-947.266	-800.171	-1666.26	-1334.23	-1231.69	-661.621	-3229.98	-1886.6
150	-1028.44	-648.804	-1879.27	-1158.45	-1149.29	-728.149	-817.261	-614.014	-3322.14	-2800.9	-1730.96	-1146.24	-975.342	-752.563	-1685.79	-1304.93	-1231.69	-634.766	-3298.95	-1856.08
200	-1033.33	-640.259	-1887.21	-1130.37	-1091.92	-679.932	-816.04	-625	-3320.31	-2761.84	-1700.44	-1163.94	-971.069	-752.563	-1700.44	-1287.23	-1240.84	-626.831	-3303.83	-1882.32
300	-1036.38	-612.793	-1915.28	-1110.84	-1084.59	-662.231	-828.857	-600.586	-3320.31	-2739.26	-1674.8	-1100.46	-949.707	-740.967	-1689.45	-1245.12	-1231.69	-595.093	-3296.51	-1799.32
500	-1029.66	-632.324	-1886.6	-1114.5	-1065.06	-657.959	-816.65	-600.586	-3331.91	-2695.92	-1683.96	-1069.95	-963.135	-717.163	-1675.42	-1236.57	-1259.16	-556.03	-3253.78	-1705.93
1000	-1029.05	-585.938	-1864.01	-1081.54	-1055.3	-623.779	-822.754	-580.444	-3341.06	-2617.8	-1698.61	-1038.82	-968.628	-665.894	-1696.78	-1155.4	-1230.47	-520.63	-3298.95	-1646.12
3000	-1021.12	-562.744	-1860.96	-1019.29	-1098.02	-571.289	-816.04	-520.02	-3290.41	-2500	-1696.78	-1005.86	-967.407	-625.61	-1705.93	-1115.72	-1246.95	-537.109	-3270.26	-1688.23
Recovery from inactivation
Cell number	1		2		3		4		5		7		8		9		10		11
Cell capacitance (pF)	12		18		12		12		12		15		14		13		12		15
Time (ms)	Peak 1	Peak 2	Peak 1	Peak 2	Peak 1	Peak 2	Peak 1	Peak 2	Peak 1	Peak 2	Peak 1	Peak 2	Peak 1	Peak 2	Peak 1	Peak 2	Peak 1	Peak 2	Peak 1	Peak 2
0.25	-946.045	-3.05176	-1849.98	-0.610352	-1104.74	-1.83106	-780.64	-4.88281	-3269.65	-4.88281	-1635.13	-7.93457	-870.361	-7.32422	-1566.16	-7.32422	-1231.08	-8.54492	-3164.06	-9.76562
0.5	-955.811	-1.2207	-1844.48	-1.83106	-1141.36	-1.83106	-787.964	-4.27246	-3277.59	-4.88281	-1635.74	-9.15527	-871.582	-10.376	-1570.43	-6.71387	-1226.2	-7.93457	-3170.78	-9.76562
0.75	-936.279	-5.49316	-1878.05	-6.71387	-1105.35	0	-795.288	-4.27246	-3266.6	-23.1934	-1614.99	-12.8174	-884.399	-9.76562	-1601.56	-10.9863	-1196.29	-6.10352	-3181.15	-16.4795
1	-953.369	-6.71387	-1870.12	-22.583	-1112.06	-17.0898	-815.43	-5.49316	-3259.89	-49.4385	-1633.91	-25.0244	-882.568	-49.4385	-1579.59	-9.76562	-1228.03	-9.15527	-3203.74	-29.9072
2	-958.862	-50.0488	-1867.07	-150.757	-1106.57	-69.5801	-808.716	-37.8418	-3287.96	-295.41	-1605.22	-104.98	-872.192	-96.4355	-1607.67	-78.125	-1212.77	-43.335	-3242.19	-167.847
3	-952.148	-102.539	-1889.04	-305.176	-1103.52	-155.64	-834.961	-100.098	-3316.65	-637.817	-1654.05	-238.037	-880.127	-242.92	-1623.54	-196.533	-1205.44	-112.915	-3195.8	-327.759
5	-927.124	-211.182	-1875	-552.368	-1118.16	-297.241	-814.819	-214.233	-3319.7	-1171.88	-1627.81	-444.946	-892.944	-242.92	-1621.7	-416.26	-1199.95	-224.609	-3161.62	-653.687
10	-919.8	-393.066	-1868.29	-878.296	-1124.88	-516.968	-798.95	-430.908	-3310.55	-2084.96	-1632.69	-825.806	-888.062	-506.592	-1607.06	-849.609	-1220.7	-427.246	-3198.85	-1269.53
20	-948.486	-524.902	-1889.04	-1115.11	-1104.13	-670.776	-806.274	-613.403	-3283.69	-2722.17	-1618.04	-1124.88	-894.775	-712.891	-1649.17	-1226.81	-1219.48	-626.831	-3198.24	-1793.82
30	-961.914	-577.393	-1856.08	-1196.9	-1109.01	-747.07	-784.912	-667.725	-3283.69	-2943.73	-1648.56	-1228.03	-918.579	-813.599	-1625.98	-1375.12	-1222.53	-690.308	-3206.18	-2018.43
40	-952.148	-602.417	-1846.31	-1238.4	-1085.21	-794.678	-809.326	-722.046	-3287.35	-3083.5	-1658.94	-1319.58	-888.672	-842.896	-1613.16	-1416.02	-1204.83	-751.953	-3191.53	-2100.83
50	-950.928	-646.362	-1877.44	-1276.25	-1105.96	-838.013	-806.274	-734.863	-3320.92	-3189.09	-1673.58	-1295.78	-915.527	-839.233	-1643.68	-1492.31	-1224.37	-737.915	-3201.29	-2185.67
100	-964.355	-703.125	-1848.75	-1387.33	-1102.29	-853.882	-810.547	-792.236	-3337.4	-3286.13	-1654.05	-1416.63	-939.331	-898.438	-1632.69	-1539.31	-1232.91	-874.634	-3206.79	-2426.76
150	-971.069	-749.512	-1876.83	-1492.92	-1145.63	-927.124	-791.626	-769.043	-3309.33	-3317.87	-1657.1	-1438.6	-905.151	-881.348	-1621.09	-1571.04	-1235.96	-938.11	-3233.03	-2556.76
200	-955.811	-776.367	-1849.98	-1526.49	-1121.22	-961.914	-800.171	-780.64	-3330.08	-3246.46	-1677.86	-1461.18	-921.631	-926.514	-1609.5	-1592.41	-1204.22	-1002.81	-3202.51	-2689.82
250	-997.925	-820.312	-1865.84	-1588.75	-1098.63	-985.107	-808.716	-777.588	-3316.65	-3310.55	-1668.7	-1532.59	-905.151	-913.696	-1644.9	-1613.16	-1248.78	-988.159	-3215.33	-2749.63
300	-986.938	-859.985	-1868.29	-1614.38	-1112.06	-1011.96	-803.833	-773.926	-3293.46	-3341.06	-1652.83	-1535.03	-928.345	-911.865	-1644.9	-1607.06	-1247.56	-1057.74	-3233.03	-2838.13
400	-981.445	-885.01	-1882.93	-1694.95	-1132.2	-1024.17	-834.351	-798.95	-3336.18	-3315.43	-1660.16	-1552.12	-944.214	-904.541	-1645.51	-1609.5	-1260.99	-1074.22	-3180.54	-2943.12
500	-971.069	-897.217	-1849.98	-1728.52	-1110.23	-1043.7	-812.378	-784.302	-3319.09	-3320.92	-1676.03	-1590.58	-942.383	-922.241	-1636.35	-1635.74	-1242.68	-1143.19	-3218.99	-2971.8
800	-973.511	-935.059	-1878.05	-1771.24	-1117.55	-1102.91	-824.585	-812.378	-3302	-3348.39	-1618.04	-1605.22	-941.772	-924.072	-1637.57	-1651	-1242.07	-1177.37	-3199.46	-3073.73
1000	-999.756	-938.721	-1868.29	-1828	-1106.57	-1087.65	-801.392	-806.885	-3330.69	-3290.41	-1663.82	-1627.2	-941.772	-944.824	-1648.56	-1632.69	-1247.56	-1198.73	-3233.03	-3166.5
2000	-992.432	-973.511	-1883.54	-1873.78	-1114.5	-1140.14	-805.664	-783.081	-3314.21	-3334.96	-1691.28	-1694.95	-941.162	-944.824	-1659.55	-1618.04	-1228.03	-1239.01	-3224.49	-3231.2
3000	-1000.37	-974.121	-1845.7	-1865.84	-1130.98	-1118.77	-823.975	-809.937	-3309.33	-3349.61	-1669.92	-1656.49	-939.941	-921.631	-1649.78	-1640.62	-1234.13	-1258.54	-3250.73	-3231.81
